# Supplementary material for: Metagenomic Investigation Uncovers Presence of Probiotic-Type Microbiome in Kalparasa® (Fresh Unfermented Coconut Inflorescence Sap)
Source: Front Microbiol. 2021 Aug 13;12:662783. doi: 10.3389/fmicb.2021.662783 (PMC8415118; doi:10.3389/fmicb.2021.662783)
Supplement: Supplementary file 1 [file Table_1.xlsx]

## Sheet: Suppl. Table S1
					Metagenomic investigation uncovers presence of probiotic-type microbiome in Kalparasa® (Fresh unfermented coconut inflorescence sap)
					Murali Gopal1, Sandip Shil2, Alka Gupta1, K. B. Hebbar1, M. Arivalagan1‡
					1ICAR-CPCRI, Kasaragod, Kerala, 671124, India, 2 Research Centre, ICAR-CPCRI, Mohitnagar, ‡Current add- ICAR-IIHR, Bengaluru
Suppl. Table S1: Bacterial classes, orders, families, genera and species in fresh (CS- F) and fermented (CS-12H) Kalparasa
Kingdom	Phylum	Class	Order	Family	Genus	Bacterium	Subject	Abundance	Percent_Abundance
Bacteria	Proteobacteria	Alphaproteobacteria	Rhodospirillales	Acetobacteraceae	Acetobacter	Acetobacter sp.	CS-12H	4902.67	7.25
Bacteria	Proteobacteria	Alphaproteobacteria	Rhodospirillales	Acetobacteraceae	Acetobacter	Acetobacter sp.	CS-F	6241.67	10.98
Bacteria	Proteobacteria	Gammaproteobacteria	Pseudomonadales	Moraxellaceae	Acinetobacter	Acinetobacter rhizosphaerae	CS-12H	334.33	0.49
Bacteria	Proteobacteria	Gammaproteobacteria	Pseudomonadales	Moraxellaceae	Acinetobacter	Acinetobacter rhizosphaerae	CS-F	352	0.62
Bacteria	Proteobacteria	Gammaproteobacteria	Pseudomonadales	Moraxellaceae	Acinetobacter	Acinetobacter sp.	CS-12H	980.67	1.45
Bacteria	Proteobacteria	Gammaproteobacteria	Pseudomonadales	Moraxellaceae	Acinetobacter	Acinetobacter sp.	CS-F	1190.67	2.09
Bacteria	Proteobacteria	Gammaproteobacteria	Enterobacteriales	Enterobacteriaceae	Citrobacter	Citrobacter sp.	CS-F	201.67	0.35
Bacteria	Proteobacteria	Gammaproteobacteria	Enterobacteriales	Enterobacteriaceae	Enterobacter	Enterobacter cloacae	CS-12H	239.33	0.35
Bacteria	Proteobacteria	Gammaproteobacteria	Enterobacteriales	Enterobacteriaceae	Enterobacter	Enterobacter cloacae	CS-F	416.67	0.73
Bacteria	Proteobacteria	Gammaproteobacteria	Enterobacteriales	Enterobacteriaceae	Enterobacter	Enterobacter hormaechei	CS-12H	171.67	0.25
Bacteria	Proteobacteria	Gammaproteobacteria	Enterobacteriales	Enterobacteriaceae	Enterobacter	Enterobacter hormaechei	CS-F	181.33	0.32
Bacteria	Proteobacteria	Gammaproteobacteria	Enterobacteriales	Enterobacteriaceae	Enterobacter	Enterobacter turicensis	CS-F	139.33	0.25
Bacteria	Firmicutes	Bacilli	Lactobacillales	Leuconostocaceae	Fructobacillus	Fructobacillus sp.	CS-12H	10709.3	15.83
Bacteria	Firmicutes	Bacilli	Lactobacillales	Leuconostocaceae	Fructobacillus	Fructobacillus sp.	CS-F	4555.33	8.01
Bacteria	Proteobacteria	Alphaproteobacteria	Rhodospirillales	Acetobacteraceae	Gluconobacter	Gluconobacter sp.	CS-12H	21827.3	32.27
Bacteria	Proteobacteria	Alphaproteobacteria	Rhodospirillales	Acetobacteraceae	Gluconobacter	Gluconobacter sp.	CS-F	6178	10.87
Bacteria	Proteobacteria	Gammaproteobacteria	Enterobacteriales	Enterobacteriaceae	Klebsiella	Klebsiella oxytoca	CS-F	180.33	0.32
Bacteria	Proteobacteria	Gammaproteobacteria	Enterobacteriales	Enterobacteriaceae	Klebsiella	Klebsiella sp.	CS-12H	369.67	0.55
Bacteria	Proteobacteria	Gammaproteobacteria	Enterobacteriales	Enterobacteriaceae	Klebsiella	Klebsiella sp.	CS-F	489	0.86
Bacteria	Firmicutes	Bacilli	Lactobacillales	Streptococcaceae	Lactococcus	Lactococcus sp.	CS-12H	387.33	0.57
Bacteria	Firmicutes	Bacilli	Lactobacillales	Streptococcaceae	Lactococcus	Lactococcus sp.	CS-F	365.33	0.64
Bacteria	Firmicutes	Bacilli	Lactobacillales	Leuconostocaceae	Leuconostoc	Leuconostoc mesenteroides	CS-12H	3981	5.89
Bacteria	Firmicutes	Bacilli	Lactobacillales	Leuconostocaceae	Leuconostoc	Leuconostoc mesenteroides	CS-F	6000.33	10.55
Bacteria	Firmicutes	Bacilli	Lactobacillales	Leuconostocaceae	Leuconostoc	Leuconostoc sp.	CS-12H	22562.7	33.36
Bacteria	Firmicutes	Bacilli	Lactobacillales	Leuconostocaceae	Leuconostoc	Leuconostoc sp.	CS-F	29164.3	51.29
Bacteria	Proteobacteria	Gammaproteobacteria	Enterobacteriales	Enterobacteriaceae	Serratia	Serratia ureilytica	CS-F	121	0.21
Bacteria	Proteobacteria	Alphaproteobacteria	Rhodospirillales	Acetobacteraceae	Swaminathania	Swaminathania sp.	CS-12H	168.67	0.25
Bacteria	Proteobacteria	Alphaproteobacteria	Rhodospirillales	Acetobacteraceae	Swaminathania	Swaminathania sp.	CS-F	191.67	0.34
Bacteria	Proteobacteria	Alphaproteobacteria	Rhodospirillales	Acetobacteraceae	Tanticharoenia	Tanticharoenia sakaeratensis	CS-12H	236	0.35
Bacteria	Proteobacteria	Alphaproteobacteria	Rhodospirillales	Acetobacteraceae	Tanticharoenia	Tanticharoenia sakaeratensis	CS-F	272	0.48
Bacteria	Proteobacteria	Gammaproteobacteria	Enterobacteriales	Enterobacteriaceae	Trabulsiella	Trabulsiella sp.	CS-F	122.67	0.22

## Sheet: Suppl. Table S2
						Metagenomic investigation uncovers presence of probiotic-type microbiome in Kalparasa® (Fresh unfermented coconut inflorescence sap)
					Murali Gopal1, Sandip Shil2, Alka Gupta1, K. B. Hebbar1, M. Arivalagan1‡
					1ICAR-CPCRI, Kasaragod, Kerala, 671124, India, 2 Research Centre, ICAR-CPCRI, Mohitnagar, ‡Current add- ICAR-IIHR, Bengaluru
Suppl. Table S2: Relative abundance of bacterial communities in fresh (CS- F) and fermented (CS-12H) Kalparasa
	Genus	Sample	Abundance in %
	Acetobacter	CS-12H	7.2
	Acetobacter	CS-F	10.87
	Acinetobacter	CS-12H	2.12
	Acinetobacter	CS-F	3.01
	Alkanindiges	CS-12H	0.03
	Alkanindiges	CS-F	0.1
	Citrobacter	CS-12H	0.15
	Citrobacter	CS-F	0.34
	Enterobacter	CS-12H	1.54
	Enterobacter	CS-F	2.75
	Erwinia	CS-12H	0.07
	Erwinia	CS-F	0.06
	Fructobacillus	CS-12H	15.47
	Fructobacillus	CS-F	7.74
	Gluconacetobacter	CS-12H	0.12
	Gluconacetobacter	CS-F	0.1
	Gluconobacter	CS-12H	31.52
	Gluconobacter	CS-F	10.49
	Klebsiella	CS-12H	0.83
	Klebsiella	CS-F	1.28
	Lactobacillus	CS-12H	0.04
	Lactobacillus	CS-F	0.04
	Lactococcus	CS-12H	0.63
	Lactococcus	CS-F	0.69
	Leuconostoc	CS-12H	39.3
	Leuconostoc	CS-F	61.15
	Neoasaia	CS-12H	0.04
	Neoasaia	CS-F	0.03
	Salmonella	CS-F	0.03
	Serratia	CS-12H	0.14
	Serratia	CS-F	0.21
	Swaminathania	CS-12H	0.24
	Swaminathania	CS-F	0.33
	Tanticharoenia	CS-12H	0.34
	Tanticharoenia	CS-F	0.46
	Trabulsiella	CS-12H	0.21
	Trabulsiella	CS-F	0.33

## Sheet: Suppl.Table 3
								Metagenomic investigation uncovers presence of probiotic-type microbiome in Kalparasa® (Fresh unfermented coconut inflorescence sap)
				Murali Gopal1, Sandip Shil2, Alka Gupta1, K. B. Hebbar1, M. Arivalagan1‡
				1ICAR-CPCRI, Kasaragod, Kerala, 671124, India, 2 Research Centre, ICAR-CPCRI, Mohitnagar, ‡Current add- ICAR-IIHR, Bengaluru
				Suppl. Table 3: Alpha Diversity estimates of various measures for bacterial reads in fresh (CS- F) and fermented (CS-12H) Kalparasa
Sample	Observed	Chao1	ACE	Shannon	Simpson	Inverse Simpson	Fisher
CS-12H	2105.67	2112.03	2110.41	5.479	0.983	61.245	353.715
CS-F	2434.33	2434.81	2434.8	6.27467	0.991	116.274	431.858

## Sheet: Suppl.Table 4
					Metagenomic investigation uncovers presence of probiotic-type microbiome in Kalparasa® (Fresh unfermented coconut inflorescence sap)
					Murali Gopal1, Sandip Shil2, Alka Gupta1, K. B. Hebbar1, M. Arivalagan1‡
					1ICAR-CPCRI, Kasaragod, Kerala, 671124, India, 2 Research Centre, ICAR-CPCRI, Mohitnagar, ‡Current add- ICAR-IIHR, Bengaluru
	Suppl. Table S4: Fungal classes, orders, families, genus and species in fresh (CS- F) and fermented (CS-12H) Kalparasa
Kingdom	Phylum	Class	Order	Family	Genus	Fungus	Subject	Abundance	Percent_Abundance
Fungi	Ascomycota	Saccharomycetes	Saccharomycetales	Saccharomycetales_fam_Incertae_sedis	Candida	Candida albicans	CS-12H	765	0.26
Fungi	Ascomycota	Saccharomycetes	Saccharomycetales	Saccharomycetales_fam_Incertae_sedis	Candida	Candida tropicalis	CS-12H	51502	17.58
Fungi	Ascomycota	Saccharomycetes	Saccharomycetales	Saccharomycetales_fam_Incertae_sedis	Candida	Candida tropicalis	CS-F	2867.5	1.18
Fungi	Ascomycota	Dothideomycetes	Capnodiales	Cladosporiaceae	Cladosporium	Cladosporium halotolerans	CS-12H	694	0.24
Fungi	Basidiomycota	Agaricomycetes	Agaricales	Cortinariaceae	Cortinarius	Cortinarius saturatus	CS-12H	65506	22.36
Fungi	Basidiomycota	Agaricomycetes	Agaricales	Cortinariaceae	Cortinarius	Cortinarius saturatus	CS-F	18450	7.62
Fungi	Ascomycota	Dothideomycetes	Capnodiales	Teratosphaeriaceae	Eupenidiella	Eupenidiella venezuelensis	CS-12H	668	0.23
Fungi	Ascomycota	Saccharomycetes	Saccharomycetales	Saccharomycodaceae	Hanseniaspora	Hanseniaspora guilliermondii	CS-12H	123458	42.14
Fungi	Ascomycota	Saccharomycetes	Saccharomycetales	Saccharomycodaceae	Hanseniaspora	Hanseniaspora guilliermondii	CS-F	68876	28.43
Fungi	Ascomycota	Saccharomycetes	Saccharomycetales	Saccharomycodaceae	Hanseniaspora	Hanseniaspora lachancei	CS-12H	1436	0.49
Fungi	Ascomycota	Saccharomycetes	Saccharomycetales	Saccharomycetaceae	Lachancea	Lachancea fermentati	CS-12H	7671	2.62
Fungi	Ascomycota	Saccharomycetes	Saccharomycetales	Saccharomycetaceae	Lachancea	Lachancea fermentati	CS-F	17344.5	7.16
Fungi	Ascomycota	Saccharomycetes	Saccharomycetales	Saccharomycetaceae	Saccharomyces	Saccharomyces cerevisiae	CS-12H	33509.5	11.44
Fungi	Ascomycota	Saccharomycetes	Saccharomycetales	Saccharomycetaceae	Saccharomyces	Saccharomyces cerevisiae	CS-F	121917	50.33
Fungi	Ascomycota	Saccharomycetes	Saccharomycetales	Saccharomycetaceae	Saccharomyces	Saccharomyces mikatae	CS-F	4516	1.86
Fungi	Ascomycota	Saccharomycetes	Saccharomycetales	Saccharomycetaceae	Saccharomyces	Saccharomyces paradoxus	CS-12H	1688.5	0.58
Fungi	Ascomycota	Saccharomycetes	Saccharomycetales	Saccharomycetaceae	Saccharomyces	Saccharomyces paradoxus	CS-F	5225.5	2.16
Fungi	Ascomycota	Saccharomycetes	Saccharomycetales	Saccharomycodaceae	Saccharomycodes	Saccharomycodes ludwigii	CS-12H	1967	0.67
Fungi	Ascomycota	Saccharomycetes	Saccharomycetales	Saccharomycetaceae	Torulaspora	Torulaspora delbrueckii	CS-12H	971.5	0.33

## Sheet: Suppl. Table 5
					Metagenomic investigation uncovers presence of probiotic-type microbiome in Kalparasa® (Fresh unfermented coconut inflorescence sap)
					Murali Gopal1, Sandip Shil2, Alka Gupta1, K. B. Hebbar1, M. Arivalagan1‡
						1ICAR-CPCRI, Kasaragod, Kerala, 671124, India, 2 Research Centre, ICAR-CPCRI, Mohitnagar, ‡Current add- ICAR-IIHR, Bengaluru
Suppl. Table5: Statistics on relative abundance of fungal communities in fresh (CS- F) and fermented (CS-12H) Kalparasa
	Genus	Subject	Relative Abundance in %
	Angustimassarina	CS-12H	0.03
	Angustimassarina	CS-F	0.1
	Aspergillus	CS-F	0.05
	Bannoa	CS-12H	0.01
	Candida	CS-12H	17.82
	Candida	CS-F	1.22
	Cladophialophora	CS-12H	0.01
	Cladosporium	CS-12H	0.24
	Coprinopsis	CS-F	0.09
	Cortinarius	CS-12H	22.11
	Cortinarius	CS-F	7.55
	Cystobasidium	CS-12H	0.06
	Cystobasidium	CS-F	0.03
	Eupenidiella	CS-12H	0.23
	Fusarium	CS-12H	0.05
	Hannaella	CS-F	0.16
	Hanseniaspora	CS-12H	42.63
	Hanseniaspora	CS-F	28.48
	Hymenopellis	CS-12H	0.02
	Hypoxylon	CS-12H	0.05
	Hypoxylon	CS-F	0.15
	Kazachstania	CS-F	0.02
	Kurtzmaniella	CS-12H	0.04
	Kwoniella	CS-12H	0.04
	Lachancea	CS-12H	2.59
	Lachancea	CS-F	7.1
	Lasiodiplodia	CS-12H	0.01
	Metschnikowia	CS-12H	0.38
	Metschnikowia	CS-F	0.1
	Meyerozyma	CS-12H	0.1
	Mrakia	CS-F	0.08
	Papiliotrema	CS-12H	0.05
	Paraphaeosphaeria	CS-12H	0.08
	Penicillium	CS-F	0.04
	Peziza	CS-12H	0.02
	Pichia	CS-12H	0.01
	Priceomyces	CS-12H	0.05
	Priceomyces	CS-F	0.1
	Psathyrella	CS-12H	0.02
	Quadricrura	CS-F	0.03
	Rhodosporidiobolus	CS-12H	0.14
	Saccharomyces	CS-12H	12.04
	Saccharomyces	CS-F	54.21
	Saccharomycodes	CS-12H	0.66
	Saccharomycodes	CS-F	0.16
	Saccharomycopsis	CS-12H	0.02
	Saccharomycopsis	CS-F	0.03
	Starmera	CS-12H	0.05
	Starmera	CS-F	0.05
	Starmerella	CS-12H	0.04
	Strelitziana	CS-12H	0.01
	Talaromyces	CS-12H	0.03
	Talaromyces	CS-F	0.08
	Torulaspora	CS-12H	0.33
	Torulaspora	CS-F	0.07
	Trigonopsis	CS-F	0.1

## Sheet: Suppl. Table S6
								Metagenomic investigation uncovers presence of probiotic-type microbiome in Kalparasa® (Fresh unfermented coconut inflorescence sap)
				Murali Gopal1, Sandip Shil2, Alka Gupta1, K. B. Hebbar1, M. Arivalagan1‡
				1ICAR-CPCRI, Kasaragod, Kerala, 671124, India, 2 Research Centre, ICAR-CPCRI, Mohitnagar, ‡Current add- ICAR-IIHR, Bengaluru
				Suppl. Table 6: Alpha Diversity estimates of various measures for fungal reads in fresh (CS- F) and fermented (CS-12H) Kalparasa
Sample	Observed	Chao1	ACE	Shannon	Simpson	Inverse Simpson	Fisher
CS-12H	596.33	600.15	604.19	2.53	0.81	5.76	68.84
CS-F	346.33	358.3	355.33	2.39	0.83	6.02	36.97

## Sheet: Suppl. Table S7
		Metagenomic investigation uncovers presence of probiotic-type microbiome in Kalparasa® (Fresh unfermented coconut inflorescence sap)
		Murali Gopal1, Sandip Shil2, Alka Gupta1, K. B. Hebbar1, M. Arivalagan1‡
		1ICAR-CPCRI, Kasaragod, Kerala, 671124, India, 2 Research Centre, ICAR-CPCRI, Mohitnagar, ‡Current add- ICAR-IIHR, Bengaluru
Suppl. Table 7: KEGG functional metabolic pathways involved in fresh (CS- F) and fermented (CS-12H) Kalparasa
Pathway_Maps_Class	Functional_Hierarchy	Pathway_Code	Pathway_Map	Subject	Abundance	Percent_Abundance
Environmental Information Processing	Membrane transport	ko02010	ABC transporters	CS-12H	328914	4.18
Environmental Information Processing	Membrane transport	ko02010	ABC transporters	CS-F	160485	4.91
Metabolism	Biosynthesis of other secondary metabolites	ko00525	Acarbose and validamycin biosynthesis	CS-12H	11142.1	0.14
Metabolism	Biosynthesis of other secondary metabolites	ko00525	Acarbose and validamycin biosynthesis	CS-F	4991.33	0.15
Metabolism	Amino acid metabolism	ko00250	Alanine, aspartate and glutamate metabolism	CS-12H	107446	1.37
Metabolism	Amino acid metabolism	ko00250	Alanine, aspartate and glutamate metabolism	CS-F	47877.1	1.47
Metabolism	Lipid metabolism	ko00592	alpha-Linolenic acid metabolism	CS-F	336.03	0.01
Metabolism	Carbohydrate metabolism	ko00520	Amino sugar and nucleotide sugar metabolism	CS-12H	133951	1.7
Metabolism	Carbohydrate metabolism	ko00520	Amino sugar and nucleotide sugar metabolism	CS-F	56242.5	1.72
Genetic Information Processing	Translation	ko00970	Aminoacyl-tRNA biosynthesis	CS-12H	448868	5.7
Genetic Information Processing	Translation	ko00970	Aminoacyl-tRNA biosynthesis	CS-F	193361	5.92
Metabolism	Xenobiotics biodegradation and metabolism	ko00627	Aminobenzoate degradation	CS-12H	1982.77	0.03
Metabolism	Xenobiotics biodegradation and metabolism	ko00627	Aminobenzoate degradation	CS-F	3453.67	0.11
Environmental Information Processing	Signal transduction	ko04152	AMPK signaling pathway	CS-F	313.87	0.01
Cellular Processes	Cell growth and death	ko04210	Apoptosis	CS-12H	9556.86	0.12
Cellular Processes	Cell growth and death	ko04210	Apoptosis	CS-F	2444.35	0.07
Cellular Processes	Cell growth and death	ko04214	Apoptosis - fly	CS-12H	12782.8	0.16
Cellular Processes	Cell growth and death	ko04214	Apoptosis - fly	CS-F	4233.01	0.13
Cellular Processes	Cell growth and death	ko04215	Apoptosis - multiple species	CS-F	247.63	0.01
Metabolism	Lipid metabolism	ko00590	Arachidonic acid metabolism	CS-12H	5555.75	0.07
Metabolism	Lipid metabolism	ko00590	Arachidonic acid metabolism	CS-F	2478.25	0.08
Metabolism	Amino acid metabolism	ko00330	Arginine and proline metabolism	CS-12H	61975.8	0.79
Metabolism	Amino acid metabolism	ko00330	Arginine and proline metabolism	CS-F	22878	0.7
Metabolism	Amino acid metabolism	ko00220	Arginine biosynthesis	CS-12H	68416.6	0.87
Metabolism	Amino acid metabolism	ko00220	Arginine biosynthesis	CS-F	26353.7	0.81
Metabolism	Carbohydrate metabolism	ko00053	Ascorbate and aldarate metabolism	CS-12H	27972.1	0.36
Metabolism	Carbohydrate metabolism	ko00053	Ascorbate and aldarate metabolism	CS-F	13856.6	0.42
Metabolism	Xenobiotics biodegradation and metabolism	ko00791	Atrazine degradation	CS-12H	7626.24	0.1
Metabolism	Xenobiotics biodegradation and metabolism	ko00791	Atrazine degradation	CS-F	2756.79	0.08
Cellular Processes	Transport and catabolism	ko04138	Autophagy - yeast	CS-12H	2436.92	0.03
Cellular Processes	Transport and catabolism	ko04138	Autophagy - yeast	CS-F	402.62	0.01
Cellular Processes	Cell motility	ko02030	Bacterial chemotaxis	CS-12H	80885.7	1.03
Cellular Processes	Cell motility	ko02030	Bacterial chemotaxis	CS-F	18733.1	0.57
Environmental Information Processing	Membrane transport	ko03070	Bacterial secretion system	CS-12H	85681.1	1.09
Environmental Information Processing	Membrane transport	ko03070	Bacterial secretion system	CS-F	35727.1	1.09
Genetic Information Processing	Replication and repair	ko03410	Base excision repair	CS-12H	64840.9	0.82
Genetic Information Processing	Replication and repair	ko03410	Base excision repair	CS-F	23229	0.71
Metabolism	Xenobiotics biodegradation and metabolism	ko00362	Benzoate degradation	CS-12H	2517.53	0.03
Metabolism	Xenobiotics biodegradation and metabolism	ko00362	Benzoate degradation	CS-F	4159.94	0.13
Metabolism	Metabolism of other amino acids	ko00410	beta-Alanine metabolism	CS-12H	18789.8	0.24
Metabolism	Metabolism of other amino acids	ko00410	beta-Alanine metabolism	CS-F	8289.59	0.25
Cellular Processes	Cellular community - prokaryotes	ko02026	Biofilm formation - Escherichia coli	CS-12H	32778.4	0.42
Cellular Processes	Cellular community - prokaryotes	ko02026	Biofilm formation - Escherichia coli	CS-F	14248.5	0.44
Cellular Processes	Cellular community - prokaryotes	ko02025	Biofilm formation - Pseudomonas aeruginosa	CS-12H	17048.3	0.22
Cellular Processes	Cellular community - prokaryotes	ko02025	Biofilm formation - Pseudomonas aeruginosa	CS-F	8454.61	0.26
Cellular Processes	Cellular community - prokaryotes	ko05111	Biofilm formation - Vibrio cholerae	CS-12H	20829.6	0.26
Cellular Processes	Cellular community - prokaryotes	ko05111	Biofilm formation - Vibrio cholerae	CS-F	11978.6	0.37
Metabolism	Metabolism of terpenoids and polyketides	ko01051	Biosynthesis of ansamycins	CS-12H	5793.88	0.07
Metabolism	Metabolism of terpenoids and polyketides	ko01051	Biosynthesis of ansamycins	CS-F	3040.86	0.09
Metabolism	Metabolism of terpenoids and polyketides	ko01053	Biosynthesis of siderophore group nonribosomal peptides	CS-12H	1115.96	0.01
Metabolism	Metabolism of terpenoids and polyketides	ko01053	Biosynthesis of siderophore group nonribosomal peptides	CS-F	1895.92	0.06
Metabolism	Lipid metabolism	ko01040	Biosynthesis of unsaturated fatty acids	CS-12H	9956.09	0.13
Metabolism	Lipid metabolism	ko01040	Biosynthesis of unsaturated fatty acids	CS-F	6756.58	0.21
Metabolism	Metabolism of terpenoids and polyketides	ko01055	Biosynthesis of vancomycin group antibiotics	CS-12H	5497.85	0.07
Metabolism	Metabolism of terpenoids and polyketides	ko01055	Biosynthesis of vancomycin group antibiotics	CS-F	2477.69	0.08
Metabolism	Biosynthesis of other secondary metabolites	ko00999	Biosynthesis of various secondary metabolites - part 1	CS-12H	6353.29	0.08
Metabolism	Biosynthesis of other secondary metabolites	ko00999	Biosynthesis of various secondary metabolites - part 1	CS-F	4006.86	0.12
Metabolism	Metabolism of cofactors and vitamins	ko00780	Biotin metabolism	CS-12H	70540.2	0.9
Metabolism	Metabolism of cofactors and vitamins	ko00780	Biotin metabolism	CS-F	26463.2	0.81
Metabolism	Carbohydrate metabolism	ko00650	Butanoate metabolism	CS-12H	38441.2	0.49
Metabolism	Carbohydrate metabolism	ko00650	Butanoate metabolism	CS-F	28828.1	0.88
Metabolism	Carbohydrate metabolism	ko00660	C5-Branched dibasic acid metabolism	CS-12H	29193.3	0.37
Metabolism	Carbohydrate metabolism	ko00660	C5-Branched dibasic acid metabolism	CS-F	15528	0.48
Metabolism	Xenobiotics biodegradation and metabolism	ko00930	Caprolactam degradation	CS-12H	9862.27	0.13
Metabolism	Xenobiotics biodegradation and metabolism	ko00930	Caprolactam degradation	CS-F	2916.96	0.09
Metabolism	Biosynthesis of other secondary metabolites	ko00332	Carbapenem biosynthesis	CS-12H	10833.7	0.14
Metabolism	Biosynthesis of other secondary metabolites	ko00332	Carbapenem biosynthesis	CS-F	4505.23	0.14
Metabolism	Energy metabolism	ko00710	Carbon fixation in photosynthetic organisms	CS-12H	62478.9	0.79
Metabolism	Energy metabolism	ko00710	Carbon fixation in photosynthetic organisms	CS-F	26444.2	0.81
Metabolism	Energy metabolism	ko00720	Carbon fixation pathways in prokaryotes	CS-12H	68966.1	0.88
Metabolism	Energy metabolism	ko00720	Carbon fixation pathways in prokaryotes	CS-F	35273.4	1.08
Metabolism	Metabolism of terpenoids and polyketides	ko00906	Carotenoid biosynthesis	CS-12H	895.83	0.01
Metabolism	Metabolism of terpenoids and polyketides	ko00906	Carotenoid biosynthesis	CS-F	1414.62	0.04
Cellular Processes	Cell growth and death	ko04112	Cell cycle - Caulobacter	CS-12H	80756.6	1.03
Cellular Processes	Cell growth and death	ko04112	Cell cycle - Caulobacter	CS-F	29500.8	0.9
Metabolism	Xenobiotics biodegradation and metabolism	ko00625	Chloroalkane and chloroalkene degradation	CS-12H	20474.7	0.26
Metabolism	Xenobiotics biodegradation and metabolism	ko00625	Chloroalkane and chloroalkene degradation	CS-F	6951.06	0.21
Metabolism	Xenobiotics biodegradation and metabolism	ko00361	Chlorocyclohexane and chlorobenzene degradation	CS-12H	5022.39	0.06
Metabolism	Xenobiotics biodegradation and metabolism	ko00361	Chlorocyclohexane and chlorobenzene degradation	CS-F	1585.68	0.05
Metabolism	Carbohydrate metabolism	ko00020	Citrate cycle (TCA cycle)	CS-12H	59213.2	0.75
Metabolism	Carbohydrate metabolism	ko00020	Citrate cycle (TCA cycle)	CS-F	25716.8	0.79
Metabolism	Metabolism of other amino acids	ko00460	Cyanoamino acid metabolism	CS-12H	28228.7	0.36
Metabolism	Metabolism of other amino acids	ko00460	Cyanoamino acid metabolism	CS-F	10025.1	0.31
Metabolism	Amino acid metabolism	ko00270	Cysteine and methionine metabolism	CS-12H	155115	1.97
Metabolism	Amino acid metabolism	ko00270	Cysteine and methionine metabolism	CS-F	60512.8	1.85
Metabolism	Metabolism of other amino acids	ko00473	D-Alanine metabolism	CS-12H	20321.6	0.26
Metabolism	Metabolism of other amino acids	ko00473	D-Alanine metabolism	CS-F	10255	0.31
Metabolism	Metabolism of other amino acids	ko00472	D-Arginine and D-ornithine metabolism	CS-F	206.19	0.01
Metabolism	Metabolism of other amino acids	ko00471	D-Glutamine and D-glutamate metabolism	CS-12H	20975	0.27
Metabolism	Metabolism of other amino acids	ko00471	D-Glutamine and D-glutamate metabolism	CS-F	7730.15	0.24
Metabolism	Xenobiotics biodegradation and metabolism	ko00621	Dioxin degradation	CS-12H	668.6	0.01
Metabolism	Xenobiotics biodegradation and metabolism	ko00621	Dioxin degradation	CS-F	1088.48	0.03
Genetic Information Processing	Replication and repair	ko03030	DNA replication	CS-12H	79758.2	1.01
Genetic Information Processing	Replication and repair	ko03030	DNA replication	CS-F	35171.2	1.08
Metabolism	Xenobiotics biodegradation and metabolism	ko00982	Drug metabolism - cytochrome P450	CS-12H	29871.5	0.38
Metabolism	Xenobiotics biodegradation and metabolism	ko00982	Drug metabolism - cytochrome P450	CS-F	9195.07	0.28
Metabolism	Xenobiotics biodegradation and metabolism	ko00983	Drug metabolism - other enzymes	CS-12H	53302.3	0.68
Metabolism	Xenobiotics biodegradation and metabolism	ko00983	Drug metabolism - other enzymes	CS-F	20581.3	0.63
Metabolism	Lipid metabolism	ko00565	Ether lipid metabolism	CS-12H	9710.01	0.12
Metabolism	Lipid metabolism	ko00565	Ether lipid metabolism	CS-F	2761.02	0.08
Metabolism	Xenobiotics biodegradation and metabolism	ko00642	Ethylbenzene degradation	CS-F	213.4	0.01
Metabolism	Lipid metabolism	ko00061	Fatty acid biosynthesis	CS-12H	72623.7	0.92
Metabolism	Lipid metabolism	ko00061	Fatty acid biosynthesis	CS-F	33088	1.01
Metabolism	Lipid metabolism	ko00071	Fatty acid degradation	CS-12H	23908.7	0.3
Metabolism	Lipid metabolism	ko00071	Fatty acid degradation	CS-F	9031.65	0.28
Cellular Processes	Cell growth and death	ko04216	Ferroptosis	CS-12H	727.06	0.01
Cellular Processes	Cell growth and death	ko04216	Ferroptosis	CS-F	1163.26	0.04
Cellular Processes	Cell motility	ko02040	Flagellar assembly	CS-12H	123239	1.57
Cellular Processes	Cell motility	ko02040	Flagellar assembly	CS-F	27993.1	0.86
Metabolism	Xenobiotics biodegradation and metabolism	ko00364	Fluorobenzoate degradation	CS-12H	4973.49	0.06
Metabolism	Xenobiotics biodegradation and metabolism	ko00364	Fluorobenzoate degradation	CS-F	1546.55	0.05
Metabolism	Metabolism of cofactors and vitamins	ko00790	Folate biosynthesis	CS-12H	75104.9	0.95
Metabolism	Metabolism of cofactors and vitamins	ko00790	Folate biosynthesis	CS-F	26565.9	0.81
Environmental Information Processing	Signal transduction	ko04068	FoxO signaling pathway	CS-12H	9786.46	0.12
Environmental Information Processing	Signal transduction	ko04068	FoxO signaling pathway	CS-F	2843.57	0.09
Metabolism	Carbohydrate metabolism	ko00051	Fructose and mannose metabolism	CS-12H	85499.9	1.09
Metabolism	Carbohydrate metabolism	ko00051	Fructose and mannose metabolism	CS-F	27924.2	0.85
Metabolism	Carbohydrate metabolism	ko00052	Galactose metabolism	CS-12H	40319	0.51
Metabolism	Carbohydrate metabolism	ko00052	Galactose metabolism	CS-F	26771	0.82
Metabolism	Metabolism of terpenoids and polyketides	ko00281	Geraniol degradation	CS-12H	713.63	0.01
Metabolism	Metabolism of terpenoids and polyketides	ko00281	Geraniol degradation	CS-F	1256.79	0.04
Metabolism	Biosynthesis of other secondary metabolites	ko00966	Glucosinolate biosynthesis	CS-12H	5350.43	0.07
Metabolism	Biosynthesis of other secondary metabolites	ko00966	Glucosinolate biosynthesis	CS-F	2060.19	0.06
Metabolism	Metabolism of other amino acids	ko00480	Glutathione metabolism	CS-12H	92888.7	1.18
Metabolism	Metabolism of other amino acids	ko00480	Glutathione metabolism	CS-F	32871.3	1.01
Metabolism	Lipid metabolism	ko00561	Glycerolipid metabolism	CS-12H	34646.8	0.44
Metabolism	Lipid metabolism	ko00561	Glycerolipid metabolism	CS-F	17022.9	0.52
Metabolism	Lipid metabolism	ko00564	Glycerophospholipid metabolism	CS-12H	85189	1.08
Metabolism	Lipid metabolism	ko00564	Glycerophospholipid metabolism	CS-F	33235.5	1.02
Metabolism	Amino acid metabolism	ko00260	Glycine, serine and threonine metabolism	CS-12H	128901	1.64
Metabolism	Amino acid metabolism	ko00260	Glycine, serine and threonine metabolism	CS-F	49751.2	1.52
Metabolism	Carbohydrate metabolism	ko00010	Glycolysis / Gluconeogenesis	CS-12H	145137	1.84
Metabolism	Carbohydrate metabolism	ko00010	Glycolysis / Gluconeogenesis	CS-F	57957.4	1.77
Metabolism	Glycan biosynthesis and metabolism	ko00531	Glycosaminoglycan degradation	CS-12H	4893.88	0.06
Metabolism	Glycan biosynthesis and metabolism	ko00531	Glycosaminoglycan degradation	CS-F	1418.68	0.04
Metabolism	Glycan biosynthesis and metabolism	ko00604	Glycosphingolipid biosynthesis - ganglio series	CS-12H	4816.63	0.06
Metabolism	Glycan biosynthesis and metabolism	ko00604	Glycosphingolipid biosynthesis - ganglio series	CS-F	1293.38	0.04
Metabolism	Glycan biosynthesis and metabolism	ko00603	Glycosphingolipid biosynthesis - globo and isoglobo series	CS-12H	5262.39	0.07
Metabolism	Glycan biosynthesis and metabolism	ko00603	Glycosphingolipid biosynthesis - globo and isoglobo series	CS-F	2213.18	0.07
Metabolism	Carbohydrate metabolism	ko00630	Glyoxylate and dicarboxylate metabolism	CS-12H	86148.6	1.09
Metabolism	Carbohydrate metabolism	ko00630	Glyoxylate and dicarboxylate metabolism	CS-F	29329.5	0.9
Environmental Information Processing	Signal transduction	ko04066	HIF-1 signaling pathway	CS-12H	23906.1	0.3
Environmental Information Processing	Signal transduction	ko04066	HIF-1 signaling pathway	CS-F	9220.67	0.28
Metabolism	Amino acid metabolism	ko00340	Histidine metabolism	CS-12H	87793.9	1.12
Metabolism	Amino acid metabolism	ko00340	Histidine metabolism	CS-F	28561.3	0.87
Genetic Information Processing	Replication and repair	ko03440	Homologous recombination	CS-12H	102194	1.3
Genetic Information Processing	Replication and repair	ko03440	Homologous recombination	CS-F	45773.2	1.4
Metabolism	Carbohydrate metabolism	ko00562	Inositol phosphate metabolism	CS-12H	41998.5	0.53
Metabolism	Carbohydrate metabolism	ko00562	Inositol phosphate metabolism	CS-F	12160.2	0.37
Metabolism	Metabolism of terpenoids and polyketides	ko00981	Insect hormone biosynthesis	CS-12H	4731.45	0.06
Metabolism	Metabolism of terpenoids and polyketides	ko00981	Insect hormone biosynthesis	CS-F	1077.02	0.03
Metabolism	Biosynthesis of other secondary metabolites	ko00950	Isoquinoline alkaloid biosynthesis	CS-12H	9870.6	0.13
Metabolism	Biosynthesis of other secondary metabolites	ko00950	Isoquinoline alkaloid biosynthesis	CS-F	3041.96	0.09
Metabolism	Metabolism of terpenoids and polyketides	ko00903	Limonene and pinene degradation	CS-12H	5161.6	0.07
Metabolism	Metabolism of terpenoids and polyketides	ko00903	Limonene and pinene degradation	CS-F	1933.61	0.06
Metabolism	Metabolism of cofactors and vitamins	ko00785	Lipoic acid metabolism	CS-12H	10332.8	0.13
Metabolism	Metabolism of cofactors and vitamins	ko00785	Lipoic acid metabolism	CS-F	3706.22	0.11
Metabolism	Glycan biosynthesis and metabolism	ko00540	Lipopolysaccharide biosynthesis	CS-12H	64363.9	0.82
Metabolism	Glycan biosynthesis and metabolism	ko00540	Lipopolysaccharide biosynthesis	CS-F	19925.3	0.61
Metabolism	Amino acid metabolism	ko00300	Lysine biosynthesis	CS-12H	73018.6	0.93
Metabolism	Amino acid metabolism	ko00300	Lysine biosynthesis	CS-F	33382.2	1.02
Metabolism	Amino acid metabolism	ko00310	Lysine degradation	CS-12H	33471.5	0.43
Metabolism	Amino acid metabolism	ko00310	Lysine degradation	CS-F	12251	0.37
Cellular Processes	Transport and catabolism	ko04142	Lysosome	CS-12H	4854.73	0.06
Cellular Processes	Transport and catabolism	ko04142	Lysosome	CS-F	1355.07	0.04
Environmental Information Processing	Signal transduction	ko04013	MAPK signaling pathway - fly	CS-12H	4898.48	0.06
Environmental Information Processing	Signal transduction	ko04013	MAPK signaling pathway - fly	CS-F	1438.54	0.04
Environmental Information Processing	Signal transduction	ko04016	MAPK signaling pathway - plant	CS-12H	15225.7	0.19
Environmental Information Processing	Signal transduction	ko04016	MAPK signaling pathway - plant	CS-F	5203.98	0.16
Environmental Information Processing	Signal transduction	ko04011	MAPK signaling pathway - yeast	CS-12H	4866.98	0.06
Environmental Information Processing	Signal transduction	ko04011	MAPK signaling pathway - yeast	CS-F	1373.16	0.04
Cellular Processes	Cell growth and death	ko04113	Meiosis - yeast	CS-12H	2315.17	0.03
Cellular Processes	Cell growth and death	ko04113	Meiosis - yeast	CS-F	404.66	0.01
Metabolism	Xenobiotics biodegradation and metabolism	ko00980	Metabolism of xenobiotics by cytochrome P450	CS-12H	29869.3	0.38
Metabolism	Xenobiotics biodegradation and metabolism	ko00980	Metabolism of xenobiotics by cytochrome P450	CS-F	9191.57	0.28
Metabolism	Energy metabolism	ko00680	Methane metabolism	CS-12H	79738.4	1.01
Metabolism	Energy metabolism	ko00680	Methane metabolism	CS-F	35895	1.1
Genetic Information Processing	Replication and repair	ko03430	Mismatch repair	CS-12H	90668.4	1.15
Genetic Information Processing	Replication and repair	ko03430	Mismatch repair	CS-F	39667.2	1.21
Metabolism	Biosynthesis of other secondary metabolites	ko00261	Monobactam biosynthesis	CS-12H	36156.1	0.46
Metabolism	Biosynthesis of other secondary metabolites	ko00261	Monobactam biosynthesis	CS-F	12751.5	0.39
Metabolism	Glycan biosynthesis and metabolism	ko00510	N-Glycan biosynthesis	CS-12H	9584.58	0.12
Metabolism	Glycan biosynthesis and metabolism	ko00510	N-Glycan biosynthesis	CS-F	2501.07	0.08
Metabolism	Xenobiotics biodegradation and metabolism	ko00626	Naphthalene degradation	CS-12H	15642.6	0.2
Metabolism	Xenobiotics biodegradation and metabolism	ko00626	Naphthalene degradation	CS-F	5628.41	0.17
Cellular Processes	Cell growth and death	ko04217	Necroptosis	CS-12H	11053.6	0.14
Cellular Processes	Cell growth and death	ko04217	Necroptosis	CS-F	4891.15	0.15
Metabolism	Biosynthesis of other secondary metabolites	ko00524	Neomycin, kanamycin and gentamicin biosynthesis	CS-12H	9811.02	0.12
Metabolism	Biosynthesis of other secondary metabolites	ko00524	Neomycin, kanamycin and gentamicin biosynthesis	CS-F	2517.74	0.08
Environmental Information Processing	Signaling molecules and interaction	ko04080	Neuroactive ligand-receptor interaction	CS-12H	2442.46	0.03
Environmental Information Processing	Signaling molecules and interaction	ko04080	Neuroactive ligand-receptor interaction	CS-F	415.69	0.01
Metabolism	Metabolism of cofactors and vitamins	ko00760	Nicotinate and nicotinamide metabolism	CS-12H	85786.2	1.09
Metabolism	Metabolism of cofactors and vitamins	ko00760	Nicotinate and nicotinamide metabolism	CS-F	31330.1	0.96
Metabolism	Energy metabolism	ko00910	Nitrogen metabolism	CS-12H	25536	0.32
Metabolism	Energy metabolism	ko00910	Nitrogen metabolism	CS-F	13109.3	0.4
Metabolism	Xenobiotics biodegradation and metabolism	ko00633	Nitrotoluene degradation	CS-12H	553.92	0.01
Metabolism	Xenobiotics biodegradation and metabolism	ko00633	Nitrotoluene degradation	CS-F	858.36	0.03
Metabolism	Metabolism of terpenoids and polyketides	ko01054	Nonribosomal peptide structures	CS-F	661.44	0.02
Metabolism	Biosynthesis of other secondary metabolites	ko00401	Novobiocin biosynthesis	CS-12H	29973.9	0.38
Metabolism	Biosynthesis of other secondary metabolites	ko00401	Novobiocin biosynthesis	CS-F	9355.02	0.29
Genetic Information Processing	Replication and repair	ko03420	Nucleotide excision repair	CS-12H	45726.8	0.58
Genetic Information Processing	Replication and repair	ko03420	Nucleotide excision repair	CS-F	18645.9	0.57
Metabolism	Metabolism of cofactors and vitamins	ko00670	One carbon pool by folate	CS-12H	64422.3	0.82
Metabolism	Metabolism of cofactors and vitamins	ko00670	One carbon pool by folate	CS-F	26551.9	0.81
Metabolism	Glycan biosynthesis and metabolism	ko00511	Other glycan degradation	CS-12H	5894.9	0.07
Metabolism	Glycan biosynthesis and metabolism	ko00511	Other glycan degradation	CS-F	2948.81	0.09
Metabolism	Energy metabolism	ko00190	Oxidative phosphorylation	CS-12H	169090	2.15
Metabolism	Energy metabolism	ko00190	Oxidative phosphorylation	CS-F	64738.8	1.98
Cellular Processes	Cell growth and death	ko04115	p53 signaling pathway	CS-F	247.63	0.01
Metabolism	Metabolism of cofactors and vitamins	ko00770	Pantothenate and CoA biosynthesis	CS-12H	68965.2	0.88
Metabolism	Metabolism of cofactors and vitamins	ko00770	Pantothenate and CoA biosynthesis	CS-F	31812.1	0.97
Metabolism	Biosynthesis of other secondary metabolites	ko00311	Penicillin and cephalosporin biosynthesis	CS-12H	2470.46	0.03
Metabolism	Biosynthesis of other secondary metabolites	ko00311	Penicillin and cephalosporin biosynthesis	CS-F	817.69	0.03
Metabolism	Carbohydrate metabolism	ko00040	Pentose and glucuronate interconversions	CS-12H	28871.2	0.37
Metabolism	Carbohydrate metabolism	ko00040	Pentose and glucuronate interconversions	CS-F	18041.7	0.55
Metabolism	Carbohydrate metabolism	ko00030	Pentose phosphate pathway	CS-12H	147013	1.87
Metabolism	Carbohydrate metabolism	ko00030	Pentose phosphate pathway	CS-F	51115.4	1.56
Metabolism	Glycan biosynthesis and metabolism	ko00550	Peptidoglycan biosynthesis	CS-12H	82420.8	1.05
Metabolism	Glycan biosynthesis and metabolism	ko00550	Peptidoglycan biosynthesis	CS-F	39150.8	1.2
Cellular Processes	Transport and catabolism	ko04146	Peroxisome	CS-12H	15570.6	0.2
Cellular Processes	Transport and catabolism	ko04146	Peroxisome	CS-F	5738.92	0.18
Metabolism	Biosynthesis of other secondary metabolites	ko00405	Phenazine biosynthesis	CS-12H	8178.04	0.1
Metabolism	Biosynthesis of other secondary metabolites	ko00405	Phenazine biosynthesis	CS-F	3872.93	0.12
Metabolism	Amino acid metabolism	ko00360	Phenylalanine metabolism	CS-12H	33560.8	0.43
Metabolism	Amino acid metabolism	ko00360	Phenylalanine metabolism	CS-F	12473.3	0.38
Metabolism	Amino acid metabolism	ko00400	Phenylalanine, tyrosine and tryptophan biosynthesis	CS-12H	116777	1.48
Metabolism	Amino acid metabolism	ko00400	Phenylalanine, tyrosine and tryptophan biosynthesis	CS-F	43414.2	1.33
Metabolism	Biosynthesis of other secondary metabolites	ko00940	Phenylpropanoid biosynthesis	CS-12H	3074.35	0.04
Metabolism	Biosynthesis of other secondary metabolites	ko00940	Phenylpropanoid biosynthesis	CS-F	1853.36	0.06
Environmental Information Processing	Signal transduction	ko04070	Phosphatidylinositol signaling system	CS-12H	17899.9	0.23
Environmental Information Processing	Signal transduction	ko04070	Phosphatidylinositol signaling system	CS-F	6020	0.18
Metabolism	Metabolism of other amino acids	ko00440	Phosphonate and phosphinate metabolism	CS-12H	10370.9	0.13
Metabolism	Metabolism of other amino acids	ko00440	Phosphonate and phosphinate metabolism	CS-F	3814.93	0.12
Environmental Information Processing	Membrane transport	ko02060	Phosphotransferase system (PTS)	CS-12H	27730.1	0.35
Environmental Information Processing	Membrane transport	ko02060	Phosphotransferase system (PTS)	CS-F	30546.9	0.93
Metabolism	Energy metabolism	ko00195	Photosynthesis	CS-12H	80234.6	1.02
Metabolism	Energy metabolism	ko00195	Photosynthesis	CS-F	24472	0.75
Environmental Information Processing	Signal transduction	ko04151	PI3K-Akt signaling pathway	CS-12H	4865.41	0.06
Environmental Information Processing	Signal transduction	ko04151	PI3K-Akt signaling pathway	CS-F	1364.32	0.04
Metabolism	Metabolism of terpenoids and polyketides	ko00523	Polyketide sugar unit biosynthesis	CS-12H	21878.5	0.28
Metabolism	Metabolism of terpenoids and polyketides	ko00523	Polyketide sugar unit biosynthesis	CS-F	9350.54	0.29
Metabolism	Metabolism of cofactors and vitamins	ko00860	Porphyrin and chlorophyll metabolism	CS-12H	84298.7	1.07
Metabolism	Metabolism of cofactors and vitamins	ko00860	Porphyrin and chlorophyll metabolism	CS-F	32579.3	1
Metabolism	Biosynthesis of other secondary metabolites	ko00333	Prodigiosin biosynthesis	CS-12H	19765.9	0.25
Metabolism	Biosynthesis of other secondary metabolites	ko00333	Prodigiosin biosynthesis	CS-F	9242.94	0.28
Metabolism	Carbohydrate metabolism	ko00640	Propanoate metabolism	CS-12H	48589.5	0.62
Metabolism	Carbohydrate metabolism	ko00640	Propanoate metabolism	CS-F	28121.1	0.86
Genetic Information Processing	Folding, sorting and degradation	ko03060	Protein export	CS-12H	91058.3	1.16
Genetic Information Processing	Folding, sorting and degradation	ko03060	Protein export	CS-F	33703.6	1.03
Genetic Information Processing	Folding, sorting and degradation	ko04141	Protein processing in endoplasmic reticulum	CS-12H	5375.15	0.07
Genetic Information Processing	Folding, sorting and degradation	ko04141	Protein processing in endoplasmic reticulum	CS-F	2472.99	0.08
Metabolism	Nucleotide metabolism	ko00230	Purine metabolism	CS-12H	336567	4.28
Metabolism	Nucleotide metabolism	ko00230	Purine metabolism	CS-F	137610	4.21
Metabolism	Nucleotide metabolism	ko00240	Pyrimidine metabolism	CS-12H	207289	2.63
Metabolism	Nucleotide metabolism	ko00240	Pyrimidine metabolism	CS-F	91383.9	2.8
Metabolism	Carbohydrate metabolism	ko00620	Pyruvate metabolism	CS-12H	133925	1.7
Metabolism	Carbohydrate metabolism	ko00620	Pyruvate metabolism	CS-F	61787	1.89
Cellular Processes	Cellular community - prokaryotes	ko02024	Quorum sensing	CS-12H	181466	2.31
Cellular Processes	Cellular community - prokaryotes	ko02024	Quorum sensing	CS-F	88712.3	2.71
Metabolism	Metabolism of cofactors and vitamins	ko00830	Retinol metabolism	CS-12H	14970.8	0.19
Metabolism	Metabolism of cofactors and vitamins	ko00830	Retinol metabolism	CS-F	4539.11	0.14
Metabolism	Metabolism of cofactors and vitamins	ko00740	Riboflavin metabolism	CS-12H	37313.3	0.47
Metabolism	Metabolism of cofactors and vitamins	ko00740	Riboflavin metabolism	CS-F	14935.9	0.46
Genetic Information Processing	Translation	ko03010	Ribosome	CS-12H	352717	4.48
Genetic Information Processing	Translation	ko03010	Ribosome	CS-F	147237	4.51
Genetic Information Processing	Translation	ko03008	Ribosome biogenesis in eukaryotes	CS-12H	5493.98	0.07
Genetic Information Processing	Translation	ko03008	Ribosome biogenesis in eukaryotes	CS-F	2378.3	0.07
Genetic Information Processing	Folding, sorting and degradation	ko03018	RNA degradation	CS-12H	83284.9	1.06
Genetic Information Processing	Folding, sorting and degradation	ko03018	RNA degradation	CS-F	30618.9	0.94
Genetic Information Processing	Transcription	ko03020	RNA polymerase	CS-12H	19953.3	0.25
Genetic Information Processing	Transcription	ko03020	RNA polymerase	CS-F	9569.19	0.29
Genetic Information Processing	Translation	ko03013	RNA transport	CS-12H	1357.82	0.02
Genetic Information Processing	Translation	ko03013	RNA transport	CS-F	2179.44	0.07
Metabolism	Metabolism of other amino acids	ko00450	Selenocompound metabolism	CS-12H	48745.5	0.62
Metabolism	Metabolism of other amino acids	ko00450	Selenocompound metabolism	CS-F	20680.5	0.63
Metabolism	Metabolism of terpenoids and polyketides	ko00909	Sesquiterpenoid and triterpenoid biosynthesis	CS-12H	4867.25	0.06
Metabolism	Metabolism of terpenoids and polyketides	ko00909	Sesquiterpenoid and triterpenoid biosynthesis	CS-F	1462.15	0.04
Metabolism	Lipid metabolism	ko00600	Sphingolipid metabolism	CS-12H	8581.62	0.11
Metabolism	Lipid metabolism	ko00600	Sphingolipid metabolism	CS-F	4122.61	0.13
Environmental Information Processing	Signal transduction	ko04071	Sphingolipid signaling pathway	CS-12H	2294.17	0.03
Environmental Information Processing	Signal transduction	ko04071	Sphingolipid signaling pathway	CS-F	372.79	0.01
Metabolism	Carbohydrate metabolism	ko00500	Starch and sucrose metabolism	CS-12H	70240.6	0.89
Metabolism	Carbohydrate metabolism	ko00500	Starch and sucrose metabolism	CS-F	45017	1.38
Metabolism	Biosynthesis of other secondary metabolites	ko00521	Streptomycin biosynthesis	CS-12H	49626.5	0.63
Metabolism	Biosynthesis of other secondary metabolites	ko00521	Streptomycin biosynthesis	CS-F	18023.3	0.55
Metabolism	Xenobiotics biodegradation and metabolism	ko00643	Styrene degradation	CS-12H	427.37	0.01
Metabolism	Xenobiotics biodegradation and metabolism	ko00643	Styrene degradation	CS-F	953.51	0.03
Metabolism	Energy metabolism	ko00920	Sulfur metabolism	CS-12H	74529.6	0.95
Metabolism	Energy metabolism	ko00920	Sulfur metabolism	CS-F	31157	0.95
Genetic Information Processing	Folding, sorting and degradation	ko04122	Sulfur relay system	CS-12H	40539	0.52
Genetic Information Processing	Folding, sorting and degradation	ko04122	Sulfur relay system	CS-F	14315.7	0.44
Metabolism	Lipid metabolism	ko00072	Synthesis and degradation of ketone bodies	CS-12H	1163.13	0.01
Metabolism	Lipid metabolism	ko00072	Synthesis and degradation of ketone bodies	CS-F	1652.73	0.05
Metabolism	Metabolism of other amino acids	ko00430	Taurine and hypotaurine metabolism	CS-12H	21461.9	0.27
Metabolism	Metabolism of other amino acids	ko00430	Taurine and hypotaurine metabolism	CS-F	8944.84	0.27
Metabolism	Metabolism of terpenoids and polyketides	ko00900	Terpenoid backbone biosynthesis	CS-12H	49425.9	0.63
Metabolism	Metabolism of terpenoids and polyketides	ko00900	Terpenoid backbone biosynthesis	CS-F	21341.5	0.65
Metabolism	Metabolism of cofactors and vitamins	ko00730	Thiamine metabolism	CS-12H	55635.2	0.71
Metabolism	Metabolism of cofactors and vitamins	ko00730	Thiamine metabolism	CS-F	26351.5	0.81
Metabolism	Xenobiotics biodegradation and metabolism	ko00623	Toluene degradation	CS-12H	4993.87	0.06
Metabolism	Xenobiotics biodegradation and metabolism	ko00623	Toluene degradation	CS-F	1565.64	0.05
Metabolism	Biosynthesis of other secondary metabolites	ko00960	Tropane, piperidine and pyridine alkaloid biosynthesis	CS-12H	24782.2	0.31
Metabolism	Biosynthesis of other secondary metabolites	ko00960	Tropane, piperidine and pyridine alkaloid biosynthesis	CS-F	7563.02	0.23
Metabolism	Amino acid metabolism	ko00380	Tryptophan metabolism	CS-12H	15417.9	0.2
Metabolism	Amino acid metabolism	ko00380	Tryptophan metabolism	CS-F	5324.11	0.16
Environmental Information Processing	Signal transduction	ko02020	Two-component system	CS-12H	232487	2.95
Environmental Information Processing	Signal transduction	ko02020	Two-component system	CS-F	92294	2.82
Metabolism	Amino acid metabolism	ko00350	Tyrosine metabolism	CS-12H	54158.8	0.69
Metabolism	Amino acid metabolism	ko00350	Tyrosine metabolism	CS-F	19231.5	0.59
Metabolism	Metabolism of cofactors and vitamins	ko00130	Ubiquinone and other terpenoid-quinone biosynthesis	CS-12H	27732.6	0.35
Metabolism	Metabolism of cofactors and vitamins	ko00130	Ubiquinone and other terpenoid-quinone biosynthesis	CS-F	15465.4	0.47
Metabolism	Amino acid metabolism	ko00290	Valine, leucine and isoleucine biosynthesis	CS-12H	54890	0.7
Metabolism	Amino acid metabolism	ko00290	Valine, leucine and isoleucine biosynthesis	CS-F	24969.8	0.76
Metabolism	Amino acid metabolism	ko00280	Valine, leucine and isoleucine degradation	CS-12H	21232.4	0.27
Metabolism	Amino acid metabolism	ko00280	Valine, leucine and isoleucine degradation	CS-F	12075.8	0.37
Metabolism	Glycan biosynthesis and metabolism	ko00513	Various types of N-glycan biosynthesis	CS-12H	4816.63	0.06
Metabolism	Glycan biosynthesis and metabolism	ko00513	Various types of N-glycan biosynthesis	CS-F	1293.38	0.04
Metabolism	Metabolism of cofactors and vitamins	ko00750	Vitamin B6 metabolism	CS-12H	33338.4	0.42
Metabolism	Metabolism of cofactors and vitamins	ko00750	Vitamin B6 metabolism	CS-F	11490.6	0.35
Metabolism	Xenobiotics biodegradation and metabolism	ko00622	Xylene degradation	CS-12H	739.7	0.01
Metabolism	Xenobiotics biodegradation and metabolism	ko00622	Xylene degradation	CS-F	1218.69	0.04
Metabolism	Metabolism of terpenoids and polyketides	ko00908	Zeatin biosynthesis	CS-12H	5418.67	0.07
Metabolism	Metabolism of terpenoids and polyketides	ko00908	Zeatin biosynthesis	CS-F	2255.67	0.07

## Sheet: Suppl. Table S8
		Metagenomic investigation uncovers presence of probiotic-type microbiome in Kalparasa® (Fresh unfermented coconut inflorescence sap)
		Murali Gopal1, Sandip Shil2, Alka Gupta1, K. B. Hebbar1, M. Arivalagan1‡
		1ICAR-CPCRI, Kasaragod, Kerala, 671124, India, 2 Research Centre, ICAR-CPCRI, Mohitnagar, ‡Current add- ICAR-IIHR, Bengaluru
Suppl. Table 8: KEGG functional metabolic enzymes contributing >0.1 % involved in KEGG Pathways in fresh (CS- F) and fermented (CS-12H) Kalparasa
Pathway_Maps_Class	Functional_Hierarchy	Pathway_Code	Pathway_Map	Enzyme	Subject	Abundance	Percent_Abundance
Metabolism	Carbohydrate metabolism	K06044	Starch and sucrose metabolism	(1->4)-alpha-D-glucan 1-alpha-D-glucosylmutase [EC:5.4.99.15]	CS-F	338.39	0.01
Metabolism	Metabolism of terpenoids and polyketides	K03526	Terpenoid backbone biosynthesis	(E)-4-hydroxy-3-methylbut-2-enyl-diphosphate synthase [EC:1.17.7.1 1.17.7.3]	CS-12H	4842.23	0.06
Metabolism	Metabolism of terpenoids and polyketides	K03526	Terpenoid backbone biosynthesis	(E)-4-hydroxy-3-methylbut-2-enyl-diphosphate synthase [EC:1.17.7.1 1.17.7.3]	CS-F	1330.25	0.04
Metabolism	Carbohydrate metabolism	K00004	Butanoate metabolism	(R,R)-butanediol dehydrogenase / meso-butanediol dehydrogenase / diacetyl reductase [EC:1.1.1.4 1.1.1.- 1.1.1.303]	CS-12H	596.47	0.01
Metabolism	Carbohydrate metabolism	K00004	Butanoate metabolism	(R,R)-butanediol dehydrogenase / meso-butanediol dehydrogenase / diacetyl reductase [EC:1.1.1.4 1.1.1.- 1.1.1.303]	CS-F	955.95	0.03
Metabolism	Nucleotide metabolism	K00839	Purine metabolism	(S)-ureidoglycine---glyoxylate transaminase [EC:2.6.1.112]	CS-12H	4809.7	0.06
Metabolism	Nucleotide metabolism	K00839	Purine metabolism	(S)-ureidoglycine---glyoxylate transaminase [EC:2.6.1.112]	CS-F	1277.09	0.04
Metabolism	Lipid metabolism	K00645	Fatty acid biosynthesis	[acyl-carrier-protein] S-malonyltransferase [EC:2.3.1.39]	CS-12H	5418.67	0.07
Metabolism	Lipid metabolism	K00645	Fatty acid biosynthesis	[acyl-carrier-protein] S-malonyltransferase [EC:2.3.1.39]	CS-F	2255.67	0.07
Metabolism	Unclassified	K00982	Unclassified	[glutamine synthetase] adenylyltransferase / [glutamine synthetase]-adenylyl-L-tyrosine phosphorylase [EC:2.7.7.42 2.7.7.89]	CS-F	364.16	0.01
Environmental Information Processing	Signal transduction	K00990	Two-component system	[protein-PII] uridylyltransferase [EC:2.7.7.59]	CS-12H	4842.23	0.06
Environmental Information Processing	Signal transduction	K00990	Two-component system	[protein-PII] uridylyltransferase [EC:2.7.7.59]	CS-F	1330.25	0.04
Metabolism	Unclassified	K09773	Unclassified	[pyruvate, water dikinase]-phosphate phosphotransferase / [pyruvate, water dikinase] kinase [EC:2.7.4.28 2.7.11.33]	CS-F	574.27	0.02
Metabolism	Unclassified	K03789	Unclassified	[ribosomal protein S18]-alanine N-acetyltransferase [EC:2.3.1.266]	CS-12H	5779.24	0.07
Metabolism	Unclassified	K03789	Unclassified	[ribosomal protein S18]-alanine N-acetyltransferase [EC:2.3.1.266]	CS-F	2734.62	0.08
Metabolism	Lipid metabolism	K00655	Glycerolipid metabolism	1-acyl-sn-glycerol-3-phosphate acyltransferase [EC:2.3.1.51]	CS-12H	5613.55	0.07
Metabolism	Lipid metabolism	K00655	Glycerolipid metabolism	1-acyl-sn-glycerol-3-phosphate acyltransferase [EC:2.3.1.51]	CS-F	2670.25	0.08
Metabolism	Metabolism of terpenoids and polyketides	K00099	Terpenoid backbone biosynthesis	1-deoxy-D-xylulose-5-phosphate reductoisomerase [EC:1.1.1.267]	CS-12H	4842.23	0.06
Metabolism	Metabolism of terpenoids and polyketides	K00099	Terpenoid backbone biosynthesis	1-deoxy-D-xylulose-5-phosphate reductoisomerase [EC:1.1.1.267]	CS-F	1330.25	0.04
Metabolism	Metabolism of cofactors and vitamins	K01662	Thiamine metabolism	1-deoxy-D-xylulose-5-phosphate synthase [EC:2.2.1.7]	CS-12H	5021.1	0.07
Metabolism	Metabolism of cofactors and vitamins	K01662	Thiamine metabolism	1-deoxy-D-xylulose-5-phosphate synthase [EC:2.2.1.7]	CS-F	1787.22	0.06
Metabolism	Amino acid metabolism	K19743	Lysine degradation	1-piperideine-2-carboxylate/1-pyrroline-2-carboxylate reductase [NAD(P)H] [EC:1.5.1.1]	CS-F	258.03	0.01
Metabolism	Amino acid metabolism	K21062	Arginine and proline metabolism	1-pyrroline-4-hydroxy-2-carboxylate deaminase [EC:3.5.4.22]	CS-F	224.43	0.01
Metabolism	Lipid metabolism	K13677	Glycerolipid metabolism	1,2-diacylglycerol-3-alpha-glucose alpha-1,2-glucosyltransferase [EC:2.4.1.208]	CS-12H	576.44	0.01
Metabolism	Lipid metabolism	K13677	Glycerolipid metabolism	1,2-diacylglycerol-3-alpha-glucose alpha-1,2-glucosyltransferase [EC:2.4.1.208]	CS-F	925.42	0.03
Metabolism	Lipid metabolism	K19002	Glycerolipid metabolism	1,2-diacylglycerol 3-alpha-glucosyltransferase [EC:2.4.1.337]	CS-12H	576.44	0.01
Metabolism	Lipid metabolism	K19002	Glycerolipid metabolism	1,2-diacylglycerol 3-alpha-glucosyltransferase [EC:2.4.1.337]	CS-F	925.42	0.03
Metabolism	Amino acid metabolism	K08967	Cysteine and methionine metabolism	1,2-dihydroxy-3-keto-5-methylthiopentene dioxygenase [EC:1.13.11.53 1.13.11.54]	CS-12H	4817.85	0.06
Metabolism	Amino acid metabolism	K08967	Cysteine and methionine metabolism	1,2-dihydroxy-3-keto-5-methylthiopentene dioxygenase [EC:1.13.11.53 1.13.11.54]	CS-F	1294.24	0.04
Metabolism	Carbohydrate metabolism	K00700	Starch and sucrose metabolism	1,4-alpha-glucan branching enzyme [EC:2.4.1.18]	CS-F	350.13	0.01
Metabolism	Metabolism of cofactors and vitamins	K02548	Ubiquinone and other terpenoid-quinone biosynthesis	1,4-dihydroxy-2-naphthoate polyprenyltransferase [EC:2.5.1.74]	CS-12H	628.81	0.01
Metabolism	Metabolism of cofactors and vitamins	K02548	Ubiquinone and other terpenoid-quinone biosynthesis	1,4-dihydroxy-2-naphthoate polyprenyltransferase [EC:2.5.1.74]	CS-F	1013.51	0.03
Metabolism	Metabolism of terpenoids and polyketides	K02291	Carotenoid biosynthesis	15-cis-phytoene synthase [EC:2.5.1.32]	CS-12H	533.61	0.01
Metabolism	Metabolism of terpenoids and polyketides	K02291	Carotenoid biosynthesis	15-cis-phytoene synthase [EC:2.5.1.32]	CS-F	927.93	0.03
Genetic Information Processing	Translation	K01977	Ribosome	16S ribosomal RNA	CS-12H	21804.3	0.28
Genetic Information Processing	Translation	K01977	Ribosome	16S ribosomal RNA	CS-F	9096.33	0.28
Metabolism	Unclassified	K02528	Unclassified	16S rRNA (adenine1518-N6/adenine1519-N6)-dimethyltransferase [EC:2.1.1.182]	CS-12H	5342.67	0.07
Metabolism	Unclassified	K02528	Unclassified	16S rRNA (adenine1518-N6/adenine1519-N6)-dimethyltransferase [EC:2.1.1.182]	CS-F	2051.67	0.06
Metabolism	Unclassified	K07056	Unclassified	16S rRNA (cytidine1402-2'-O)-methyltransferase [EC:2.1.1.198]	CS-12H	5418.67	0.07
Metabolism	Unclassified	K07056	Unclassified	16S rRNA (cytidine1402-2'-O)-methyltransferase [EC:2.1.1.198]	CS-F	2255.67	0.07
Metabolism	Unclassified	K03438	Unclassified	16S rRNA (cytosine1402-N4)-methyltransferase [EC:2.1.1.199]	CS-12H	5418.67	0.07
Metabolism	Unclassified	K03438	Unclassified	16S rRNA (cytosine1402-N4)-methyltransferase [EC:2.1.1.199]	CS-F	2255.67	0.07
Metabolism	Unclassified	K03500	Unclassified	16S rRNA (cytosine967-C5)-methyltransferase [EC:2.1.1.176]	CS-12H	10037.2	0.13
Metabolism	Unclassified	K03500	Unclassified	16S rRNA (cytosine967-C5)-methyltransferase [EC:2.1.1.176]	CS-F	3061.4	0.09
Metabolism	Unclassified	K00564	Unclassified	16S rRNA (guanine1207-N2)-methyltransferase [EC:2.1.1.172]	CS-12H	509.01	0.01
Metabolism	Unclassified	K00564	Unclassified	16S rRNA (guanine1207-N2)-methyltransferase [EC:2.1.1.172]	CS-F	1018.22	0.03
Metabolism	Unclassified	K03501	Unclassified	16S rRNA (guanine527-N7)-methyltransferase [EC:2.1.1.170]	CS-12H	5418.67	0.07
Metabolism	Unclassified	K03501	Unclassified	16S rRNA (guanine527-N7)-methyltransferase [EC:2.1.1.170]	CS-F	2255.67	0.07
Metabolism	Unclassified	K08316	Unclassified	16S rRNA (guanine966-N2)-methyltransferase [EC:2.1.1.171]	CS-12H	4984.98	0.06
Metabolism	Unclassified	K08316	Unclassified	16S rRNA (guanine966-N2)-methyltransferase [EC:2.1.1.171]	CS-F	1360.08	0.04
Metabolism	Unclassified	K09761	Unclassified	16S rRNA (uracil1498-N3)-methyltransferase [EC:2.1.1.193]	CS-12H	5418.67	0.07
Metabolism	Unclassified	K09761	Unclassified	16S rRNA (uracil1498-N3)-methyltransferase [EC:2.1.1.193]	CS-F	2255.67	0.07
Metabolism	Unclassified	K02860	Unclassified	16S rRNA processing protein RimM	CS-12H	3124.51	0.04
Metabolism	Unclassified	K02860	Unclassified	16S rRNA processing protein RimM	CS-F	1882.87	0.06
Metabolism	Metabolism of cofactors and vitamins	K00950	Folate biosynthesis	2-amino-4-hydroxy-6-hydroxymethyldihydropteridine diphosphokinase [EC:2.7.6.3]	CS-F	434.64	0.01
Metabolism	Amino acid metabolism	K05825	Lysine biosynthesis	2-aminoadipate transaminase [EC:2.6.1.-]	CS-F	446.46	0.01
Metabolism	Metabolism of terpenoids and polyketides	K12506	Terpenoid backbone biosynthesis	2-C-methyl-D-erythritol 4-phosphate cytidylyltransferase / 2-C-methyl-D-erythritol 2,4-cyclodiphosphate synthase [EC:2.7.7.60 4.6.1.12]	CS-12H	4766.92	0.06
Metabolism	Metabolism of terpenoids and polyketides	K12506	Terpenoid backbone biosynthesis	2-C-methyl-D-erythritol 4-phosphate cytidylyltransferase / 2-C-methyl-D-erythritol 2,4-cyclodiphosphate synthase [EC:2.7.7.60 4.6.1.12]	CS-F	1207.62	0.04
Metabolism	Carbohydrate metabolism	K00065	Pentose and glucuronate interconversions	2-dehydro-3-deoxy-D-gluconate 5-dehydrogenase [EC:1.1.1.127]	CS-12H	641.39	0.01
Metabolism	Carbohydrate metabolism	K00065	Pentose and glucuronate interconversions	2-dehydro-3-deoxy-D-gluconate 5-dehydrogenase [EC:1.1.1.127]	CS-F	1036.35	0.03
Metabolism	Carbohydrate metabolism	K00874	Pentose phosphate pathway	2-dehydro-3-deoxygluconokinase [EC:2.7.1.45]	CS-12H	681.68	0.01
Metabolism	Carbohydrate metabolism	K00874	Pentose phosphate pathway	2-dehydro-3-deoxygluconokinase [EC:2.7.1.45]	CS-F	1102.8	0.03
Metabolism	Carbohydrate metabolism	K01625	Pentose phosphate pathway	2-dehydro-3-deoxyphosphogluconate aldolase / (4S)-4-hydroxy-2-oxoglutarate aldolase [EC:4.1.2.14 4.1.3.42]	CS-12H	4669.19	0.06
Metabolism	Carbohydrate metabolism	K01625	Pentose phosphate pathway	2-dehydro-3-deoxyphosphogluconate aldolase / (4S)-4-hydroxy-2-oxoglutarate aldolase [EC:4.1.2.14 4.1.3.42]	CS-F	881.28	0.03
Metabolism	Glycan biosynthesis and metabolism	K01627	Lipopolysaccharide biosynthesis	2-dehydro-3-deoxyphosphooctonate aldolase (KDO 8-P synthase) [EC:2.5.1.55]	CS-12H	5273.98	0.07
Metabolism	Glycan biosynthesis and metabolism	K01627	Lipopolysaccharide biosynthesis	2-dehydro-3-deoxyphosphooctonate aldolase (KDO 8-P synthase) [EC:2.5.1.55]	CS-F	2223.17	0.07
Metabolism	Metabolism of cofactors and vitamins	K00077	Pantothenate and CoA biosynthesis	2-dehydropantoate 2-reductase [EC:1.1.1.169]	CS-12H	1543.69	0.02
Metabolism	Metabolism of cofactors and vitamins	K00077	Pantothenate and CoA biosynthesis	2-dehydropantoate 2-reductase [EC:1.1.1.169]	CS-F	2754.94	0.08
Metabolism	Unclassified	K09022	Unclassified	2-iminobutanoate/2-iminopropanoate deaminase [EC:3.5.99.10]	CS-F	537.22	0.02
Metabolism	Carbohydrate metabolism	K01649	Valine, leucine and isoleucine biosynthesis	2-isopropylmalate synthase [EC:2.3.3.13]	CS-12H	5468.63	0.07
Metabolism	Carbohydrate metabolism	K01649	Valine, leucine and isoleucine biosynthesis	2-isopropylmalate synthase [EC:2.3.3.13]	CS-F	2340.95	0.07
Metabolism	Carbohydrate metabolism	K22229	Pentose phosphate pathway	2-ketogluconate reductase [EC:1.1.1.215]	CS-12H	4591.93	0.06
Metabolism	Carbohydrate metabolism	K22229	Pentose phosphate pathway	2-ketogluconate reductase [EC:1.1.1.215]	CS-F	755.98	0.02
Metabolism	Carbohydrate metabolism	K01720	Propanoate metabolism	2-methylcitrate dehydratase [EC:4.2.1.79]	CS-F	457.87	0.01
Metabolism	Carbohydrate metabolism	K01659	Propanoate metabolism	2-methylcitrate synthase [EC:2.3.3.5]	CS-F	489.74	0.02
Metabolism	Metabolism of cofactors and vitamins	K03185	Ubiquinone and other terpenoid-quinone biosynthesis	2-octaprenyl-6-methoxyphenol hydroxylase [EC:1.14.13.-]	CS-12H	4842.23	0.06
Metabolism	Metabolism of cofactors and vitamins	K03185	Ubiquinone and other terpenoid-quinone biosynthesis	2-octaprenyl-6-methoxyphenol hydroxylase [EC:1.14.13.-]	CS-F	1330.25	0.04
Metabolism	Nucleotide metabolism	K13485	Purine metabolism	2-oxo-4-hydroxy-4-carboxy-5-ureidoimidazoline decarboxylase [EC:4.1.1.97]	CS-12H	4847.42	0.06
Metabolism	Nucleotide metabolism	K13485	Purine metabolism	2-oxo-4-hydroxy-4-carboxy-5-ureidoimidazoline decarboxylase [EC:4.1.1.97]	CS-F	1418.62	0.04
Metabolism	Carbohydrate metabolism	K00164	Citrate cycle (TCA cycle)	2-oxoglutarate dehydrogenase E1 component [EC:1.2.4.2]	CS-12H	4842.23	0.06
Metabolism	Carbohydrate metabolism	K00164	Citrate cycle (TCA cycle)	2-oxoglutarate dehydrogenase E1 component [EC:1.2.4.2]	CS-F	1330.25	0.04
Metabolism	Carbohydrate metabolism	K00658	Citrate cycle (TCA cycle)	2-oxoglutarate dehydrogenase E2 component (dihydrolipoamide succinyltransferase) [EC:2.3.1.61]	CS-12H	4842.23	0.06
Metabolism	Carbohydrate metabolism	K00658	Citrate cycle (TCA cycle)	2-oxoglutarate dehydrogenase E2 component (dihydrolipoamide succinyltransferase) [EC:2.3.1.61]	CS-F	1330.25	0.04
Metabolism	Metabolism of cofactors and vitamins	K00568	Ubiquinone and other terpenoid-quinone biosynthesis	2-polyprenyl-6-hydroxyphenyl methylase / 3-demethylubiquinone-9 3-methyltransferase [EC:2.1.1.222 2.1.1.64]	CS-12H	4842.23	0.06
Metabolism	Metabolism of cofactors and vitamins	K00568	Ubiquinone and other terpenoid-quinone biosynthesis	2-polyprenyl-6-hydroxyphenyl methylase / 3-demethylubiquinone-9 3-methyltransferase [EC:2.1.1.222 2.1.1.64]	CS-F	1330.25	0.04
Metabolism	Metabolism of cofactors and vitamins	K02551	Ubiquinone and other terpenoid-quinone biosynthesis	2-succinyl-5-enolpyruvyl-6-hydroxy-3-cyclohexene-1-carboxylate synthase [EC:2.2.1.9]	CS-12H	630.76	0.01
Metabolism	Metabolism of cofactors and vitamins	K02551	Ubiquinone and other terpenoid-quinone biosynthesis	2-succinyl-5-enolpyruvyl-6-hydroxy-3-cyclohexene-1-carboxylate synthase [EC:2.2.1.9]	CS-F	1016.18	0.03
Metabolism	Metabolism of cofactors and vitamins	K08680	Ubiquinone and other terpenoid-quinone biosynthesis	2-succinyl-6-hydroxy-2,4-cyclohexadiene-1-carboxylate synthase [EC:4.2.99.20]	CS-12H	630.76	0.01
Metabolism	Metabolism of cofactors and vitamins	K08680	Ubiquinone and other terpenoid-quinone biosynthesis	2-succinyl-6-hydroxy-2,4-cyclohexadiene-1-carboxylate synthase [EC:4.2.99.20]	CS-F	1016.18	0.03
Metabolism	Unclassified	K00596	Unclassified	2,2-dialkylglycine decarboxylase (pyruvate) [EC:4.1.1.64]	CS-12H	431.75	0.01
Metabolism	Unclassified	K00596	Unclassified	2,2-dialkylglycine decarboxylase (pyruvate) [EC:4.1.1.64]	CS-F	892.92	0.03
Metabolism	Carbohydrate metabolism	K01834	Glycolysis / Gluconeogenesis	2,3-bisphosphoglycerate-dependent phosphoglycerate mutase [EC:5.4.2.11]	CS-12H	1638.95	0.02
Metabolism	Carbohydrate metabolism	K01834	Glycolysis / Gluconeogenesis	2,3-bisphosphoglycerate-dependent phosphoglycerate mutase [EC:5.4.2.11]	CS-F	2834.51	0.09
Metabolism	Carbohydrate metabolism	K15633	Glycolysis / Gluconeogenesis	2,3-bisphosphoglycerate-independent phosphoglycerate mutase [EC:5.4.2.12]	CS-12H	4842.23	0.06
Metabolism	Carbohydrate metabolism	K15633	Glycolysis / Gluconeogenesis	2,3-bisphosphoglycerate-independent phosphoglycerate mutase [EC:5.4.2.12]	CS-F	1330.25	0.04
Metabolism	Amino acid metabolism	K00674	Lysine biosynthesis	2,3,4,5-tetrahydropyridine-2,6-dicarboxylate N-succinyltransferase [EC:2.3.1.117]	CS-12H	5418.67	0.07
Metabolism	Amino acid metabolism	K00674	Lysine biosynthesis	2,3,4,5-tetrahydropyridine-2,6-dicarboxylate N-succinyltransferase [EC:2.3.1.117]	CS-F	2255.67	0.07
Metabolism	Metabolism of cofactors and vitamins	K18028	Nicotinate and nicotinamide metabolism	2,5-dihydroxypyridine 5,6-dioxygenase [EC:1.13.11.9]	CS-12H	2390.9	0.03
Metabolism	Metabolism of cofactors and vitamins	K18028	Nicotinate and nicotinamide metabolism	2,5-dihydroxypyridine 5,6-dioxygenase [EC:1.13.11.9]	CS-F	616.92	0.02
Metabolism	Unclassified	K06221	Unclassified	2,5-diketo-D-gluconate reductase A [EC:1.1.1.346]	CS-12H	4724.43	0.06
Metabolism	Unclassified	K06221	Unclassified	2,5-diketo-D-gluconate reductase A [EC:1.1.1.346]	CS-F	1052.94	0.03
Metabolism	Carbohydrate metabolism	K13877	Pentose and glucuronate interconversions	2,5-dioxopentanoate dehydrogenase [EC:1.2.1.26]	CS-F	280.75	0.01
Genetic Information Processing	Translation	K01980	Ribosome	23S ribosomal RNA	CS-12H	21804.3	0.28
Genetic Information Processing	Translation	K01980	Ribosome	23S ribosomal RNA	CS-F	9096.33	0.28
Metabolism	Unclassified	K07115	Unclassified	23S rRNA (adenine2030-N6)-methyltransferase [EC:2.1.1.266]	CS-12H	2548.06	0.03
Metabolism	Unclassified	K07115	Unclassified	23S rRNA (adenine2030-N6)-methyltransferase [EC:2.1.1.266]	CS-F	957.46	0.03
Metabolism	Unclassified	K06941	Unclassified	23S rRNA (adenine2503-C2)-methyltransferase [EC:2.1.1.192]	CS-12H	4920.17	0.06
Metabolism	Unclassified	K06941	Unclassified	23S rRNA (adenine2503-C2)-methyltransferase [EC:2.1.1.192]	CS-F	1536.92	0.05
Metabolism	Unclassified	K06442	Unclassified	23S rRNA (cytidine1920-2'-O)/16S rRNA (cytidine1409-2'-O)-methyltransferase [EC:2.1.1.226 2.1.1.227]	CS-12H	5343.36	0.07
Metabolism	Unclassified	K06442	Unclassified	23S rRNA (cytidine1920-2'-O)/16S rRNA (cytidine1409-2'-O)-methyltransferase [EC:2.1.1.226 2.1.1.227]	CS-F	2133.03	0.07
Metabolism	Unclassified	K06968	Unclassified	23S rRNA (cytidine2498-2'-O)-methyltransferase [EC:2.1.1.186]	CS-F	542.39	0.02
Metabolism	Unclassified	K03218	Unclassified	23S rRNA (guanosine2251-2'-O)-methyltransferase [EC:2.1.1.185]	CS-12H	5418.67	0.07
Metabolism	Unclassified	K03218	Unclassified	23S rRNA (guanosine2251-2'-O)-methyltransferase [EC:2.1.1.185]	CS-F	2255.67	0.07
Metabolism	Unclassified	K00783	Unclassified	23S rRNA (pseudouridine1915-N3)-methyltransferase [EC:2.1.1.177]	CS-12H	5418.67	0.07
Metabolism	Unclassified	K00783	Unclassified	23S rRNA (pseudouridine1915-N3)-methyltransferase [EC:2.1.1.177]	CS-F	2255.67	0.07
Metabolism	Unclassified	K03215	Unclassified	23S rRNA (uracil1939-C5)-methyltransferase [EC:2.1.1.190]	CS-12H	5634.55	0.07
Metabolism	Unclassified	K03215	Unclassified	23S rRNA (uracil1939-C5)-methyltransferase [EC:2.1.1.190]	CS-F	2702.12	0.08
Metabolism	Unclassified	K02427	Unclassified	23S rRNA (uridine2552-2'-O)-methyltransferase [EC:2.1.1.166]	CS-12H	4842.23	0.06
Metabolism	Unclassified	K02427	Unclassified	23S rRNA (uridine2552-2'-O)-methyltransferase [EC:2.1.1.166]	CS-F	1330.25	0.04
Metabolism	Unclassified	K06180	Unclassified	23S rRNA pseudouridine1911/1915/1917 synthase [EC:5.4.99.23]	CS-12H	6571.56	0.09
Metabolism	Unclassified	K06180	Unclassified	23S rRNA pseudouridine1911/1915/1917 synthase [EC:5.4.99.23]	CS-F	4106.5	0.13
Metabolism	Unclassified	K06181	Unclassified	23S rRNA pseudouridine2457 synthase [EC:5.4.99.20]	CS-12H	651.76	0.01
Metabolism	Unclassified	K06181	Unclassified	23S rRNA pseudouridine2457 synthase [EC:5.4.99.20]	CS-F	1048.05	0.03
Metabolism	Unclassified	K06178	Unclassified	23S rRNA pseudouridine2605 synthase [EC:5.4.99.22]	CS-12H	5418.67	0.07
Metabolism	Unclassified	K06178	Unclassified	23S rRNA pseudouridine2605 synthase [EC:5.4.99.22]	CS-F	2255.67	0.07
Metabolism	Unclassified	K06179	Unclassified	23S rRNA pseudouridine955/2504/2580 synthase [EC:5.4.99.24]	CS-12H	4842.23	0.06
Metabolism	Unclassified	K06179	Unclassified	23S rRNA pseudouridine955/2504/2580 synthase [EC:5.4.99.24]	CS-F	1330.25	0.04
Metabolism	Unclassified	K03698	Unclassified	3'-5' exoribonuclease [EC:3.1.-.-]	CS-12H	576.44	0.01
Metabolism	Unclassified	K03698	Unclassified	3'-5' exoribonuclease [EC:3.1.-.-]	CS-F	925.42	0.03
Metabolism	Energy metabolism	K01082	Sulfur metabolism	3'(2'), 5'-bisphosphate nucleotidase [EC:3.1.3.7]	CS-12H	4762.61	0.06
Metabolism	Energy metabolism	K01082	Sulfur metabolism	3'(2'), 5'-bisphosphate nucleotidase [EC:3.1.3.7]	CS-F	1120.14	0.03
Metabolism	Carbohydrate metabolism	K03078	Pentose and glucuronate interconversions	3-dehydro-L-gulonate-6-phosphate decarboxylase [EC:4.1.1.85]	CS-12H	463.69	0.01
Metabolism	Carbohydrate metabolism	K03078	Pentose and glucuronate interconversions	3-dehydro-L-gulonate-6-phosphate decarboxylase [EC:4.1.1.85]	CS-F	946.87	0.03
Metabolism	Amino acid metabolism	K03785	Phenylalanine, tyrosine and tryptophan biosynthesis	3-dehydroquinate dehydratase I [EC:4.2.1.10]	CS-12H	603.02	0.01
Metabolism	Amino acid metabolism	K03785	Phenylalanine, tyrosine and tryptophan biosynthesis	3-dehydroquinate dehydratase I [EC:4.2.1.10]	CS-F	956.2	0.03
Metabolism	Amino acid metabolism	K03786	Phenylalanine, tyrosine and tryptophan biosynthesis	3-dehydroquinate dehydratase II [EC:4.2.1.10]	CS-12H	4839.08	0.06
Metabolism	Amino acid metabolism	K03786	Phenylalanine, tyrosine and tryptophan biosynthesis	3-dehydroquinate dehydratase II [EC:4.2.1.10]	CS-F	1328.2	0.04
Metabolism	Amino acid metabolism	K01735	Phenylalanine, tyrosine and tryptophan biosynthesis	3-dehydroquinate synthase [EC:4.2.3.4]	CS-12H	727.76	0.01
Metabolism	Amino acid metabolism	K01735	Phenylalanine, tyrosine and tryptophan biosynthesis	3-dehydroquinate synthase [EC:4.2.3.4]	CS-F	1252.05	0.04
Metabolism	Amino acid metabolism	K01626	Phenylalanine, tyrosine and tryptophan biosynthesis	3-deoxy-7-phosphoheptulonate synthase [EC:2.5.1.54]	CS-12H	4974.76	0.06
Metabolism	Amino acid metabolism	K03856	Phenylalanine, tyrosine and tryptophan biosynthesis	3-deoxy-7-phosphoheptulonate synthase [EC:2.5.1.54]	CS-12H	574.5	0.01
Metabolism	Amino acid metabolism	K01626	Phenylalanine, tyrosine and tryptophan biosynthesis	3-deoxy-7-phosphoheptulonate synthase [EC:2.5.1.54]	CS-F	1547.65	0.05
Metabolism	Amino acid metabolism	K03856	Phenylalanine, tyrosine and tryptophan biosynthesis	3-deoxy-7-phosphoheptulonate synthase [EC:2.5.1.54]	CS-F	922.75	0.03
Metabolism	Glycan biosynthesis and metabolism	K02527	Lipopolysaccharide biosynthesis	3-deoxy-D-manno-octulosonic-acid transferase [EC:2.4.99.12 2.4.99.13 2.4.99.14 2.4.99.15]	CS-12H	4838.61	0.06
Metabolism	Glycan biosynthesis and metabolism	K02527	Lipopolysaccharide biosynthesis	3-deoxy-D-manno-octulosonic-acid transferase [EC:2.4.99.12 2.4.99.13 2.4.99.14 2.4.99.15]	CS-F	1324.14	0.04
Metabolism	Glycan biosynthesis and metabolism	K00979	Lipopolysaccharide biosynthesis	3-deoxy-manno-octulosonate cytidylyltransferase (CMP-KDO synthetase) [EC:2.7.7.38]	CS-12H	4842.23	0.06
Metabolism	Glycan biosynthesis and metabolism	K00979	Lipopolysaccharide biosynthesis	3-deoxy-manno-octulosonate cytidylyltransferase (CMP-KDO synthetase) [EC:2.7.7.38]	CS-F	1330.25	0.04
Metabolism	Nucleotide metabolism	K16066	Pyrimidine metabolism	3-hydroxy acid dehydrogenase / malonic semialdehyde reductase [EC:1.1.1.381 1.1.1.-]	CS-12H	4842.23	0.06
Metabolism	Nucleotide metabolism	K16066	Pyrimidine metabolism	3-hydroxy acid dehydrogenase / malonic semialdehyde reductase [EC:1.1.1.381 1.1.1.-]	CS-F	1322.82	0.04
Metabolism	Lipid metabolism	K02372	Fatty acid biosynthesis	3-hydroxyacyl-[acyl-carrier-protein] dehydratase [EC:4.2.1.59]	CS-12H	5779.24	0.07
Metabolism	Lipid metabolism	K02372	Fatty acid biosynthesis	3-hydroxyacyl-[acyl-carrier-protein] dehydratase [EC:4.2.1.59]	CS-F	2734.62	0.08
Metabolism	Amino acid metabolism	K00020	Valine, leucine and isoleucine degradation	3-hydroxyisobutyrate dehydrogenase [EC:1.1.1.31]	CS-12H	2929.43	0.04
Metabolism	Amino acid metabolism	K00020	Valine, leucine and isoleucine degradation	3-hydroxyisobutyrate dehydrogenase [EC:1.1.1.31]	CS-F	1399.68	0.04
Metabolism	Nucleotide metabolism	K09019	Pyrimidine metabolism	3-hydroxypropanoate dehydrogenase [EC:1.1.1.-]	CS-12H	2527.29	0.03
Metabolism	Nucleotide metabolism	K09019	Pyrimidine metabolism	3-hydroxypropanoate dehydrogenase [EC:1.1.1.-]	CS-F	927.55	0.03
Metabolism	Carbohydrate metabolism	K00052	Valine, leucine and isoleucine biosynthesis	3-isopropylmalate dehydrogenase [EC:1.1.1.85]	CS-12H	5418.67	0.07
Metabolism	Carbohydrate metabolism	K00052	Valine, leucine and isoleucine biosynthesis	3-isopropylmalate dehydrogenase [EC:1.1.1.85]	CS-F	2255.67	0.07
Metabolism	Carbohydrate metabolism	K01703	Valine, leucine and isoleucine biosynthesis	3-isopropylmalate/(R)-2-methylmalate dehydratase large subunit [EC:4.2.1.33 4.2.1.35]	CS-12H	5350.43	0.07
Metabolism	Carbohydrate metabolism	K01703	Valine, leucine and isoleucine biosynthesis	3-isopropylmalate/(R)-2-methylmalate dehydratase large subunit [EC:4.2.1.33 4.2.1.35]	CS-F	2060.19	0.06
Metabolism	Carbohydrate metabolism	K01704	Valine, leucine and isoleucine biosynthesis	3-isopropylmalate/(R)-2-methylmalate dehydratase small subunit [EC:4.2.1.33 4.2.1.35]	CS-12H	5425.46	0.07
Metabolism	Carbohydrate metabolism	K01704	Valine, leucine and isoleucine biosynthesis	3-isopropylmalate/(R)-2-methylmalate dehydratase small subunit [EC:4.2.1.33 4.2.1.35]	CS-F	2262.86	0.07
Metabolism	Metabolism of cofactors and vitamins	K00606	Pantothenate and CoA biosynthesis	3-methyl-2-oxobutanoate hydroxymethyltransferase [EC:2.1.2.11]	CS-F	370.27	0.01
Metabolism	Lipid metabolism	K00647	Fatty acid biosynthesis	3-oxoacyl-[acyl-carrier-protein] synthase I [EC:2.3.1.41]	CS-12H	2511.36	0.03
Metabolism	Lipid metabolism	K00647	Fatty acid biosynthesis	3-oxoacyl-[acyl-carrier-protein] synthase I [EC:2.3.1.41]	CS-F	807.52	0.02
Metabolism	Lipid metabolism	K09458	Fatty acid biosynthesis	3-oxoacyl-[acyl-carrier-protein] synthase II [EC:2.3.1.179]	CS-12H	5462.55	0.07
Metabolism	Lipid metabolism	K09458	Fatty acid biosynthesis	3-oxoacyl-[acyl-carrier-protein] synthase II [EC:2.3.1.179]	CS-F	2326.41	0.07
Metabolism	Lipid metabolism	K00648	Fatty acid biosynthesis	3-oxoacyl-[acyl-carrier-protein] synthase III [EC:2.3.1.180]	CS-12H	5972.17	0.08
Metabolism	Lipid metabolism	K00648	Fatty acid biosynthesis	3-oxoacyl-[acyl-carrier-protein] synthase III [EC:2.3.1.180]	CS-F	3146.54	0.1
Metabolism	Lipid metabolism	K00059	Fatty acid biosynthesis	3-oxoacyl-[acyl-carrier protein] reductase [EC:1.1.1.100]	CS-12H	9360.31	0.12
Metabolism	Lipid metabolism	K00059	Fatty acid biosynthesis	3-oxoacyl-[acyl-carrier protein] reductase [EC:1.1.1.100]	CS-F	5624.52	0.17
Metabolism	Amino acid metabolism	K00800	Phenylalanine, tyrosine and tryptophan biosynthesis	3-phosphoshikimate 1-carboxyvinyltransferase [EC:2.5.1.19]	CS-12H	5418.67	0.07
Metabolism	Amino acid metabolism	K00800	Phenylalanine, tyrosine and tryptophan biosynthesis	3-phosphoshikimate 1-carboxyvinyltransferase [EC:2.5.1.19]	CS-F	2255.67	0.07
Metabolism	Metabolism of cofactors and vitamins	K14652	Riboflavin metabolism	3,4-dihydroxy 2-butanone 4-phosphate synthase / GTP cyclohydrolase II [EC:4.1.99.12 3.5.4.25]	CS-12H	5364.36	0.07
Metabolism	Metabolism of cofactors and vitamins	K14652	Riboflavin metabolism	3,4-dihydroxy 2-butanone 4-phosphate synthase / GTP cyclohydrolase II [EC:4.1.99.12 3.5.4.25]	CS-F	2164.9	0.07
Metabolism	Unclassified	K06948	Unclassified	30S ribosome assembly GTPase	CS-12H	576.44	0.01
Metabolism	Unclassified	K06948	Unclassified	30S ribosome assembly GTPase	CS-F	925.42	0.03
Metabolism	Amino acid metabolism	K09472	Arginine and proline metabolism	4-(gamma-glutamylamino)butanal dehydrogenase [EC:1.2.1.99]	CS-F	310.01	0.01
Metabolism	Carbohydrate metabolism	K07250	Alanine, aspartate and glutamate metabolism	4-aminobutyrate aminotransferase / (S)-3-amino-2-methylpropionate transaminase / 5-aminovalerate transaminase [EC:2.6.1.19 2.6.1.22 2.6.1.48]	CS-F	457.87	0.01
Metabolism	Carbohydrate metabolism	K00823	Alanine, aspartate and glutamate metabolism	4-aminobutyrate aminotransferase [EC:2.6.1.19]	CS-12H	465.05	0.01
Metabolism	Carbohydrate metabolism	K00823	Alanine, aspartate and glutamate metabolism	4-aminobutyrate aminotransferase [EC:2.6.1.19]	CS-F	650.36	0.02
Metabolism	Xenobiotics biodegradation and metabolism	K01607	Benzoate degradation	4-carboxymuconolactone decarboxylase [EC:4.1.1.44]	CS-F	732.25	0.02
Metabolism	Metabolism of terpenoids and polyketides	K00919	Terpenoid backbone biosynthesis	4-diphosphocytidyl-2-C-methyl-D-erythritol kinase [EC:2.7.1.148]	CS-12H	4842.23	0.06
Metabolism	Metabolism of terpenoids and polyketides	K00919	Terpenoid backbone biosynthesis	4-diphosphocytidyl-2-C-methyl-D-erythritol kinase [EC:2.7.1.148]	CS-F	1330.25	0.04
Metabolism	Amino acid metabolism	K02510	Tyrosine metabolism	4-hydroxy-2-oxoheptanedioate aldolase [EC:4.1.2.52]	CS-F	373.77	0.01
Metabolism	Metabolism of terpenoids and polyketides	K03527	Terpenoid backbone biosynthesis	4-hydroxy-3-methylbut-2-en-1-yl diphosphate reductase [EC:1.17.7.4]	CS-12H	4842.23	0.06
Metabolism	Metabolism of terpenoids and polyketides	K03527	Terpenoid backbone biosynthesis	4-hydroxy-3-methylbut-2-en-1-yl diphosphate reductase [EC:1.17.7.4]	CS-F	1330.25	0.04
Metabolism	Amino acid metabolism	K00215	Monobactam biosynthesis	4-hydroxy-tetrahydrodipicolinate reductase [EC:1.17.1.8]	CS-12H	5415.06	0.07
Metabolism	Amino acid metabolism	K00215	Monobactam biosynthesis	4-hydroxy-tetrahydrodipicolinate reductase [EC:1.17.1.8]	CS-F	2249.56	0.07
Metabolism	Amino acid metabolism	K01714	Monobactam biosynthesis	4-hydroxy-tetrahydrodipicolinate synthase [EC:4.3.3.7]	CS-12H	10091	0.13
Metabolism	Amino acid metabolism	K01714	Monobactam biosynthesis	4-hydroxy-tetrahydrodipicolinate synthase [EC:4.3.3.7]	CS-F	3128.1	0.1
Metabolism	Metabolism of cofactors and vitamins	K03179	Ubiquinone and other terpenoid-quinone biosynthesis	4-hydroxybenzoate polyprenyltransferase [EC:2.5.1.39]	CS-12H	4842.23	0.06
Metabolism	Metabolism of cofactors and vitamins	K03179	Ubiquinone and other terpenoid-quinone biosynthesis	4-hydroxybenzoate polyprenyltransferase [EC:2.5.1.39]	CS-F	1330.25	0.04
Metabolism	Amino acid metabolism	K12658	Arginine and proline metabolism	4-hydroxyproline epimerase [EC:5.1.1.8]	CS-F	224.43	0.01
Metabolism	Metabolism of cofactors and vitamins	K00097	Vitamin B6 metabolism	4-hydroxythreonine-4-phosphate dehydrogenase [EC:1.1.1.262]	CS-12H	4842.23	0.06
Metabolism	Metabolism of cofactors and vitamins	K00097	Vitamin B6 metabolism	4-hydroxythreonine-4-phosphate dehydrogenase [EC:1.1.1.262]	CS-F	1330.25	0.04
Metabolism	Xenobiotics biodegradation and metabolism	K01101	Aminobenzoate degradation	4-nitrophenyl phosphatase [EC:3.1.3.41]	CS-12H	576.44	0.01
Metabolism	Xenobiotics biodegradation and metabolism	K01101	Aminobenzoate degradation	4-nitrophenyl phosphatase [EC:3.1.3.41]	CS-F	925.42	0.03
Metabolism	Xenobiotics biodegradation and metabolism	K01821	Benzoate degradation	4-oxalocrotonate tautomerase [EC:5.3.2.6]	CS-12H	647.19	0.01
Metabolism	Xenobiotics biodegradation and metabolism	K01821	Benzoate degradation	4-oxalocrotonate tautomerase [EC:5.3.2.6]	CS-F	1034.65	0.03
Metabolism	Carbohydrate metabolism	K01093	Inositol phosphate metabolism	4-phytase / acid phosphatase [EC:3.1.3.26 3.1.3.2]	CS-12H	4690.92	0.06
Metabolism	Carbohydrate metabolism	K01093	Inositol phosphate metabolism	4-phytase / acid phosphatase [EC:3.1.3.26 3.1.3.2]	CS-F	1003.62	0.03
Metabolism	Amino acid metabolism	K00772	Cysteine and methionine metabolism	5'-methylthioadenosine phosphorylase [EC:2.4.2.28]	CS-12H	4766.92	0.06
Metabolism	Amino acid metabolism	K00772	Cysteine and methionine metabolism	5'-methylthioadenosine phosphorylase [EC:2.4.2.28]	CS-F	1207.62	0.04
Metabolism	Nucleotide metabolism	K01588	Purine metabolism	5-(carboxyamino)imidazole ribonucleotide mutase [EC:5.4.99.18]	CS-12H	5418.67	0.07
Metabolism	Nucleotide metabolism	K01588	Purine metabolism	5-(carboxyamino)imidazole ribonucleotide mutase [EC:5.4.99.18]	CS-F	2255.67	0.07
Metabolism	Nucleotide metabolism	K01589	Purine metabolism	5-(carboxyamino)imidazole ribonucleotide synthase [EC:6.3.4.18]	CS-12H	5418.67	0.07
Metabolism	Nucleotide metabolism	K01589	Purine metabolism	5-(carboxyamino)imidazole ribonucleotide synthase [EC:6.3.4.18]	CS-F	2255.67	0.07
Metabolism	Amino acid metabolism	K00643	Glycine, serine and threonine metabolism	5-aminolevulinate synthase [EC:2.3.1.37]	CS-12H	4766.92	0.06
Metabolism	Amino acid metabolism	K00643	Glycine, serine and threonine metabolism	5-aminolevulinate synthase [EC:2.3.1.37]	CS-F	1207.62	0.04
Metabolism	Metabolism of cofactors and vitamins	K01934	One carbon pool by folate	5-formyltetrahydrofolate cyclo-ligase [EC:6.3.3.2]	CS-12H	5629.96	0.07
Metabolism	Metabolism of cofactors and vitamins	K01934	One carbon pool by folate	5-formyltetrahydrofolate cyclo-ligase [EC:6.3.3.2]	CS-F	2694.68	0.08
Metabolism	Nucleotide metabolism	K07127	Purine metabolism	5-hydroxyisourate hydrolase [EC:3.5.2.17]	CS-12H	4909.98	0.06
Metabolism	Nucleotide metabolism	K07127	Purine metabolism	5-hydroxyisourate hydrolase [EC:3.5.2.17]	CS-F	1447.51	0.04
Metabolism	Unclassified	K07451	Unclassified	5-methylcytosine-specific restriction enzyme A [EC:3.1.21.-]	CS-F	466.32	0.01
Metabolism	Amino acid metabolism	K00548	Cysteine and methionine metabolism	5-methyltetrahydrofolate--homocysteine methyltransferase [EC:2.1.1.13]	CS-12H	4838.61	0.06
Metabolism	Amino acid metabolism	K00548	Cysteine and methionine metabolism	5-methyltetrahydrofolate--homocysteine methyltransferase [EC:2.1.1.13]	CS-F	1324.14	0.04
Metabolism	Amino acid metabolism	K00549	Cysteine and methionine metabolism	5-methyltetrahydropteroyltriglutamate--homocysteine methyltransferase [EC:2.1.1.14]	CS-12H	5377.54	0.07
Metabolism	Amino acid metabolism	K00549	Cysteine and methionine metabolism	5-methyltetrahydropteroyltriglutamate--homocysteine methyltransferase [EC:2.1.1.14]	CS-F	2396.98	0.07
Metabolism	Amino acid metabolism	K00899	Cysteine and methionine metabolism	5-methylthioribose kinase [EC:2.7.1.100]	CS-12H	4721.11	0.06
Metabolism	Amino acid metabolism	K00899	Cysteine and methionine metabolism	5-methylthioribose kinase [EC:2.7.1.100]	CS-F	1050.1	0.03
Metabolism	Metabolism of other amino acids	K07160	Glutathione metabolism	5-oxoprolinase (ATP-hydrolysing) subunit A [EC:3.5.2.9]	CS-12H	2691.53	0.03
Metabolism	Metabolism of other amino acids	K07160	Glutathione metabolism	5-oxoprolinase (ATP-hydrolysing) subunit A [EC:3.5.2.9]	CS-F	1210.32	0.04
Metabolism	Metabolism of cofactors and vitamins	K04719	Riboflavin metabolism	5,6-dimethylbenzimidazole synthase [EC:1.13.11.79]	CS-F	462.03	0.01
Metabolism	Unclassified	K18850	Unclassified	50S ribosomal protein L16 3-hydroxylase [EC:1.14.11.47]	CS-F	209.25	0.01
Genetic Information Processing	Translation	K01985	Ribosome	5S ribosomal RNA	CS-12H	21855.2	0.28
Genetic Information Processing	Translation	K01985	Ribosome	5S ribosomal RNA	CS-F	9181.87	0.28
Metabolism	Metabolism of cofactors and vitamins	K14974	Nicotinate and nicotinamide metabolism	6-hydroxynicotinate 3-monooxygenase [EC:1.14.13.114]	CS-12H	2390.9	0.03
Metabolism	Metabolism of cofactors and vitamins	K14974	Nicotinate and nicotinamide metabolism	6-hydroxynicotinate 3-monooxygenase [EC:1.14.13.114]	CS-F	616.92	0.02
Metabolism	Carbohydrate metabolism	K01223	Glycolysis / Gluconeogenesis	6-phospho-beta-glucosidase [EC:3.2.1.86]	CS-12H	2111.6	0.03
Metabolism	Carbohydrate metabolism	K01223	Glycolysis / Gluconeogenesis	6-phospho-beta-glucosidase [EC:3.2.1.86]	CS-F	2906.33	0.09
Metabolism	Carbohydrate metabolism	K00033	Pentose phosphate pathway	6-phosphogluconate dehydrogenase [EC:1.1.1.44 1.1.1.343]	CS-12H	5974.12	0.08
Metabolism	Carbohydrate metabolism	K00033	Pentose phosphate pathway	6-phosphogluconate dehydrogenase [EC:1.1.1.44 1.1.1.343]	CS-F	3149.21	0.1
Metabolism	Carbohydrate metabolism	K01057	Pentose phosphate pathway	6-phosphogluconolactonase [EC:3.1.1.31]	CS-12H	4766.92	0.06
Metabolism	Carbohydrate metabolism	K07404	Pentose phosphate pathway	6-phosphogluconolactonase [EC:3.1.1.31]	CS-12H	773.51	0.01
Metabolism	Carbohydrate metabolism	K01057	Pentose phosphate pathway	6-phosphogluconolactonase [EC:3.1.1.31]	CS-F	1207.62	0.04
Metabolism	Carbohydrate metabolism	K07404	Pentose phosphate pathway	6-phosphogluconolactonase [EC:3.1.1.31]	CS-F	1046.01	0.03
Metabolism	Metabolism of cofactors and vitamins	K01737	Folate biosynthesis	6-pyruvoyltetrahydropterin/6-carboxytetrahydropterin synthase [EC:4.2.3.12 4.1.2.50]	CS-12H	2906.68	0.04
Metabolism	Metabolism of cofactors and vitamins	K01737	Folate biosynthesis	6-pyruvoyltetrahydropterin/6-carboxytetrahydropterin synthase [EC:4.2.3.12 4.1.2.50]	CS-F	1433.75	0.04
Metabolism	Metabolism of cofactors and vitamins	K00794	Riboflavin metabolism	6,7-dimethyl-8-ribityllumazine synthase [EC:2.5.1.78]	CS-12H	5418.67	0.07
Metabolism	Metabolism of cofactors and vitamins	K00794	Riboflavin metabolism	6,7-dimethyl-8-ribityllumazine synthase [EC:2.5.1.78]	CS-F	2255.67	0.07
Metabolism	Metabolism of cofactors and vitamins	K10026	Folate biosynthesis	7-carboxy-7-deazaguanine synthase [EC:4.3.99.3]	CS-12H	4766.23	0.06
Metabolism	Metabolism of cofactors and vitamins	K10026	Folate biosynthesis	7-carboxy-7-deazaguanine synthase [EC:4.3.99.3]	CS-F	1126.25	0.03
Metabolism	Metabolism of cofactors and vitamins	K09457	Folate biosynthesis	7-cyano-7-deazaguanine reductase [EC:1.7.1.13]	CS-12H	4690.92	0.06
Metabolism	Metabolism of cofactors and vitamins	K09457	Folate biosynthesis	7-cyano-7-deazaguanine reductase [EC:1.7.1.13]	CS-F	1003.62	0.03
Metabolism	Metabolism of cofactors and vitamins	K06920	Folate biosynthesis	7-cyano-7-deazaguanine synthase [EC:6.3.4.20]	CS-12H	4842.23	0.06
Metabolism	Metabolism of cofactors and vitamins	K06920	Folate biosynthesis	7-cyano-7-deazaguanine synthase [EC:6.3.4.20]	CS-F	1330.25	0.04
Metabolism	Metabolism of cofactors and vitamins	K01633	Folate biosynthesis	7,8-dihydroneopterin aldolase/epimerase/oxygenase [EC:4.1.2.25 5.1.99.8 1.13.11.81]	CS-12H	394.99	0.01
Metabolism	Metabolism of cofactors and vitamins	K01633	Folate biosynthesis	7,8-dihydroneopterin aldolase/epimerase/oxygenase [EC:4.1.2.25 5.1.99.8 1.13.11.81]	CS-F	606.77	0.02
Metabolism	Metabolism of cofactors and vitamins	K06897	Folate biosynthesis	7,8-dihydropterin-6-yl-methyl-4-(beta-D-ribofuranosyl)aminobenzene 5'-phosphate synthase [EC:2.5.1.105]	CS-12H	435.37	0.01
Metabolism	Metabolism of cofactors and vitamins	K06897	Folate biosynthesis	7,8-dihydropterin-6-yl-methyl-4-(beta-D-ribofuranosyl)aminobenzene 5'-phosphate synthase [EC:2.5.1.105]	CS-F	899.16	0.03
Metabolism	Metabolism of cofactors and vitamins	K00652	Biotin metabolism	8-amino-7-oxononanoate synthase [EC:2.3.1.47]	CS-12H	7239.21	0.09
Metabolism	Metabolism of cofactors and vitamins	K00652	Biotin metabolism	8-amino-7-oxononanoate synthase [EC:2.3.1.47]	CS-F	1963.17	0.06
Metabolism	Unclassified	K06988	Unclassified	8-hydroxy-5-deazaflavin:NADPH oxidoreductase [EC:1.5.1.40]	CS-12H	5051.27	0.07
Metabolism	Unclassified	K06988	Unclassified	8-hydroxy-5-deazaflavin:NADPH oxidoreductase [EC:1.5.1.40]	CS-F	1695.37	0.05
Metabolism	Unclassified	K03574	Unclassified	8-oxo-dGTP diphosphatase [EC:3.6.1.55]	CS-12H	2714.72	0.04
Metabolism	Unclassified	K03574	Unclassified	8-oxo-dGTP diphosphatase [EC:3.6.1.55]	CS-F	1023.17	0.03
Genetic Information Processing	Replication and repair	K03575	Base excision repair	A/G-specific adenine glycosylase [EC:3.2.2.31]	CS-12H	5342.67	0.07
Genetic Information Processing	Replication and repair	K03575	Base excision repair	A/G-specific adenine glycosylase [EC:3.2.2.31]	CS-F	2051.67	0.06
Metabolism	Unclassified	K01990	Unclassified	ABC-2 type transport system ATP-binding protein	CS-12H	13014.2	0.17
Metabolism	Unclassified	K01990	Unclassified	ABC-2 type transport system ATP-binding protein	CS-F	7760.56	0.24
Metabolism	Unclassified	K01992	Unclassified	ABC-2 type transport system permease protein	CS-12H	12514.1	0.16
Metabolism	Unclassified	K01992	Unclassified	ABC-2 type transport system permease protein	CS-F	7020.65	0.22
Metabolism	Unclassified	K15738	Unclassified	ABC transport system ATP-binding/permease protein	CS-12H	5415.29	0.07
Metabolism	Unclassified	K15738	Unclassified	ABC transport system ATP-binding/permease protein	CS-F	2251.53	0.07
Metabolism	Unclassified	K12268	Unclassified	accessory secretory protein Asp1	CS-12H	574.5	0.01
Metabolism	Unclassified	K12268	Unclassified	accessory secretory protein Asp1	CS-F	922.75	0.03
Metabolism	Unclassified	K12269	Unclassified	accessory secretory protein Asp2	CS-12H	574.5	0.01
Metabolism	Unclassified	K12269	Unclassified	accessory secretory protein Asp2	CS-F	922.75	0.03
Metabolism	Unclassified	K12270	Unclassified	accessory secretory protein Asp3	CS-12H	574.5	0.01
Metabolism	Unclassified	K12270	Unclassified	accessory secretory protein Asp3	CS-F	922.75	0.03
Metabolism	Carbohydrate metabolism	K04072	Glycolysis / Gluconeogenesis	acetaldehyde dehydrogenase / alcohol dehydrogenase [EC:1.2.1.10 1.1.1.1]	CS-12H	630.76	0.01
Metabolism	Carbohydrate metabolism	K04072	Glycolysis / Gluconeogenesis	acetaldehyde dehydrogenase / alcohol dehydrogenase [EC:1.2.1.10 1.1.1.1]	CS-F	1016.18	0.03
Metabolism	Carbohydrate metabolism	K00925	Taurine and hypotaurine metabolism	acetate kinase [EC:2.7.2.1]	CS-12H	1406.78	0.02
Metabolism	Carbohydrate metabolism	K00925	Taurine and hypotaurine metabolism	acetate kinase [EC:2.7.2.1]	CS-F	2435.5	0.08
Metabolism	Unclassified	K21416	Unclassified	acetoin:2,6-dichlorophenolindophenol oxidoreductase subunit alpha [EC:1.1.1.-]	CS-F	483.5	0.01
Metabolism	Unclassified	K21417	Unclassified	acetoin:2,6-dichlorophenolindophenol oxidoreductase subunit beta [EC:1.1.1.-]	CS-F	483.5	0.01
Metabolism	Carbohydrate metabolism	K01575	Butanoate metabolism	acetolactate decarboxylase [EC:4.1.1.5]	CS-12H	1236.05	0.02
Metabolism	Carbohydrate metabolism	K01575	Butanoate metabolism	acetolactate decarboxylase [EC:4.1.1.5]	CS-F	2359.25	0.07
Metabolism	Carbohydrate metabolism	K01652	Valine, leucine and isoleucine biosynthesis	acetolactate synthase I/II/III large subunit [EC:2.2.1.6]	CS-12H	6217.16	0.08
Metabolism	Carbohydrate metabolism	K01652	Valine, leucine and isoleucine biosynthesis	acetolactate synthase I/II/III large subunit [EC:2.2.1.6]	CS-F	3922.9	0.12
Metabolism	Carbohydrate metabolism	K01653	Valine, leucine and isoleucine biosynthesis	acetolactate synthase I/III small subunit [EC:2.2.1.6]	CS-12H	5330.23	0.07
Metabolism	Carbohydrate metabolism	K01653	Valine, leucine and isoleucine biosynthesis	acetolactate synthase I/III small subunit [EC:2.2.1.6]	CS-F	2316.6	0.07
Metabolism	Lipid metabolism	K00632	Fatty acid degradation	acetyl-CoA acyltransferase [EC:2.3.1.16]	CS-F	213.4	0.01
Metabolism	Carbohydrate metabolism	K00626	Fatty acid degradation	acetyl-CoA C-acetyltransferase [EC:2.3.1.9]	CS-F	366.13	0.01
Metabolism	Carbohydrate metabolism	K02160	Fatty acid biosynthesis	acetyl-CoA carboxylase biotin carboxyl carrier protein	CS-12H	8115.34	0.11
Metabolism	Carbohydrate metabolism	K02160	Fatty acid biosynthesis	acetyl-CoA carboxylase biotin carboxyl carrier protein	CS-F	3553.04	0.11
Metabolism	Carbohydrate metabolism	K01962	Fatty acid biosynthesis	acetyl-CoA carboxylase carboxyl transferase subunit alpha [EC:6.4.1.2 2.1.3.15]	CS-12H	5342.67	0.07
Metabolism	Carbohydrate metabolism	K01962	Fatty acid biosynthesis	acetyl-CoA carboxylase carboxyl transferase subunit alpha [EC:6.4.1.2 2.1.3.15]	CS-F	2051.67	0.06
Metabolism	Carbohydrate metabolism	K01963	Fatty acid biosynthesis	acetyl-CoA carboxylase carboxyl transferase subunit beta [EC:6.4.1.2 2.1.3.15]	CS-12H	5418.67	0.07
Metabolism	Carbohydrate metabolism	K01963	Fatty acid biosynthesis	acetyl-CoA carboxylase carboxyl transferase subunit beta [EC:6.4.1.2 2.1.3.15]	CS-F	2255.67	0.07
Metabolism	Carbohydrate metabolism	K01961	Fatty acid biosynthesis	acetyl-CoA carboxylase, biotin carboxylase subunit [EC:6.4.1.2 6.3.4.14]	CS-12H	8107.3	0.1
Metabolism	Carbohydrate metabolism	K01961	Fatty acid biosynthesis	acetyl-CoA carboxylase, biotin carboxylase subunit [EC:6.4.1.2 6.3.4.14]	CS-F	3536.95	0.11
Metabolism	Carbohydrate metabolism	K01895	Glycolysis / Gluconeogenesis	acetyl-CoA synthetase [EC:6.2.1.1]	CS-12H	5038.04	0.07
Metabolism	Carbohydrate metabolism	K01895	Glycolysis / Gluconeogenesis	acetyl-CoA synthetase [EC:6.2.1.1]	CS-F	1817.41	0.06
Metabolism	Unclassified	K01066	Unclassified	acetyl esterase [EC:3.1.1.-]	CS-12H	4941.34	0.06
Metabolism	Unclassified	K01066	Unclassified	acetyl esterase [EC:3.1.1.-]	CS-F	1574.41	0.05
Metabolism	Amino acid metabolism	K00930	Arginine biosynthesis	acetylglutamate kinase [EC:2.7.2.8]	CS-12H	5418.67	0.07
Metabolism	Amino acid metabolism	K00930	Arginine biosynthesis	acetylglutamate kinase [EC:2.7.2.8]	CS-F	2255.67	0.07
Metabolism	Amino acid metabolism	K01438	Arginine biosynthesis	acetylornithine deacetylase [EC:3.5.1.16]	CS-F	354.41	0.01
Metabolism	Amino acid metabolism	K00821	Arginine biosynthesis	acetylornithine/N-succinyldiaminopimelate aminotransferase [EC:2.6.1.11 2.6.1.17]	CS-12H	5418.67	0.07
Metabolism	Amino acid metabolism	K00821	Arginine biosynthesis	acetylornithine/N-succinyldiaminopimelate aminotransferase [EC:2.6.1.11 2.6.1.17]	CS-F	2255.67	0.07
Metabolism	Metabolism of cofactors and vitamins	K09474	Riboflavin metabolism	acid phosphatase (class A) [EC:3.1.3.2]	CS-12H	4694.54	0.06
Metabolism	Metabolism of cofactors and vitamins	K09474	Riboflavin metabolism	acid phosphatase (class A) [EC:3.1.3.2]	CS-F	1009.86	0.03
Metabolism	Carbohydrate metabolism	K01681	Citrate cycle (TCA cycle)	aconitate hydratase [EC:4.2.1.3]	CS-12H	4839.59	0.06
Metabolism	Carbohydrate metabolism	K01681	Citrate cycle (TCA cycle)	aconitate hydratase [EC:4.2.1.3]	CS-F	1325.47	0.04
Metabolism	Carbohydrate metabolism	K19745	Propanoate metabolism	acrylyl-CoA reductase (NADPH) [EC:1.3.1.-]	CS-F	550.84	0.02
Metabolism	Unclassified	K07166	Unclassified	ACT domain-containing protein	CS-12H	576.44	0.01
Metabolism	Unclassified	K07166	Unclassified	ACT domain-containing protein	CS-F	925.42	0.03
Metabolism	Unclassified	K07107	Unclassified	acyl-CoA thioester hydrolase [EC:3.1.2.-]	CS-12H	4891.67	0.06
Metabolism	Unclassified	K07107	Unclassified	acyl-CoA thioester hydrolase [EC:3.1.2.-]	CS-F	1327.63	0.04
Metabolism	Lipid metabolism	K10806	Biosynthesis of unsaturated fatty acids	acyl-CoA thioesterase YciA [EC:3.1.2.-]	CS-F	577.77	0.02
Metabolism	Lipid metabolism	K02078	Biosynthesis of various secondary metabolites - part 2	acyl carrier protein	CS-12H	6353.29	0.08
Metabolism	Lipid metabolism	K02078	Biosynthesis of various secondary metabolites - part 2	acyl carrier protein	CS-F	4006.86	0.12
Metabolism	Amino acid metabolism	K20249	Cysteine and methionine metabolism	acyl homoserine lactone synthase [EC:2.3.1.184]	CS-F	411.5	0.01
Metabolism	Lipid metabolism	K08591	Glycerolipid metabolism	acyl phosphate:glycerol-3-phosphate acyltransferase [EC:2.3.1.275]	CS-12H	5397.67	0.07
Metabolism	Lipid metabolism	K08591	Glycerolipid metabolism	acyl phosphate:glycerol-3-phosphate acyltransferase [EC:2.3.1.275]	CS-F	2223.79	0.07
Metabolism	Carbohydrate metabolism	K01512	Pyruvate metabolism	acylphosphatase [EC:3.6.1.7]	CS-12H	630.76	0.01
Metabolism	Carbohydrate metabolism	K01512	Pyruvate metabolism	acylphosphatase [EC:3.6.1.7]	CS-F	1016.18	0.03
Metabolism	Unclassified	K16511	Unclassified	adapter protein MecA 1/2	CS-12H	576.44	0.01
Metabolism	Unclassified	K16511	Unclassified	adapter protein MecA 1/2	CS-F	925.42	0.03
Metabolism	Unclassified	K07319	Unclassified	adenine-specific DNA-methyltransferase [EC:2.1.1.72]	CS-F	234.49	0.01
Metabolism	Nucleotide metabolism	K01486	Purine metabolism	adenine deaminase [EC:3.5.4.2]	CS-12H	5252.12	0.07
Metabolism	Nucleotide metabolism	K01486	Purine metabolism	adenine deaminase [EC:3.5.4.2]	CS-F	1909.13	0.06
Metabolism	Nucleotide metabolism	K00759	Purine metabolism	adenine phosphoribosyltransferase [EC:2.4.2.7]	CS-12H	5397.67	0.07
Metabolism	Nucleotide metabolism	K00759	Purine metabolism	adenine phosphoribosyltransferase [EC:2.4.2.7]	CS-F	2223.79	0.07
Metabolism	Unclassified	K06901	Unclassified	adenine/guanine/hypoxanthine permease	CS-12H	3734.09	0.05
Metabolism	Unclassified	K06901	Unclassified	adenine/guanine/hypoxanthine permease	CS-F	2792.91	0.09
Metabolism	Nucleotide metabolism	K01488	Purine metabolism	adenosine deaminase [EC:3.5.4.4]	CS-12H	5188.64	0.07
Metabolism	Nucleotide metabolism	K01488	Purine metabolism	adenosine deaminase [EC:3.5.4.4]	CS-F	1998.57	0.06
Metabolism	Metabolism of cofactors and vitamins	K02233	Porphyrin and chlorophyll metabolism	adenosylcobinamide-GDP ribazoletransferase [EC:2.7.8.26]	CS-F	502.33	0.02
Metabolism	Metabolism of cofactors and vitamins	K02227	Porphyrin and chlorophyll metabolism	adenosylcobinamide-phosphate synthase [EC:6.3.1.10]	CS-F	470.46	0.01
Metabolism	Metabolism of cofactors and vitamins	K02231	Porphyrin and chlorophyll metabolism	adenosylcobinamide kinase / adenosylcobinamide-phosphate guanylyltransferase [EC:2.7.1.156 2.7.7.62]	CS-F	505.83	0.02
Metabolism	Metabolism of cofactors and vitamins	K02232	Porphyrin and chlorophyll metabolism	adenosylcobyric acid synthase [EC:6.3.5.10]	CS-F	470.46	0.01
Metabolism	Amino acid metabolism	K01251	Cysteine and methionine metabolism	adenosylhomocysteinase [EC:3.3.1.1]	CS-12H	4784.3	0.06
Metabolism	Amino acid metabolism	K01251	Cysteine and methionine metabolism	adenosylhomocysteinase [EC:3.3.1.1]	CS-F	1233.38	0.04
Metabolism	Amino acid metabolism	K01243	Cysteine and methionine metabolism	adenosylhomocysteine nucleosidase [EC:3.2.2.9]	CS-12H	672.75	0.01
Metabolism	Amino acid metabolism	K01243	Cysteine and methionine metabolism	adenosylhomocysteine nucleosidase [EC:3.2.2.9]	CS-F	1079.92	0.03
Metabolism	Metabolism of cofactors and vitamins	K00833	Biotin metabolism	adenosylmethionine---8-amino-7-oxononanoate aminotransferase [EC:2.6.1.62]	CS-12H	4842.23	0.06
Metabolism	Metabolism of cofactors and vitamins	K00833	Biotin metabolism	adenosylmethionine---8-amino-7-oxononanoate aminotransferase [EC:2.6.1.62]	CS-F	1330.25	0.04
Metabolism	Nucleotide metabolism	K01768	Purine metabolism	adenylate cyclase [EC:4.6.1.1]	CS-12H	2315.17	0.03
Metabolism	Nucleotide metabolism	K01768	Purine metabolism	adenylate cyclase [EC:4.6.1.1]	CS-F	404.66	0.01
Metabolism	Nucleotide metabolism	K00939	Purine metabolism	adenylate kinase [EC:2.7.4.3]	CS-12H	5418.67	0.07
Metabolism	Nucleotide metabolism	K00939	Purine metabolism	adenylate kinase [EC:2.7.4.3]	CS-F	2255.67	0.07
Metabolism	Nucleotide metabolism	K01756	Purine metabolism	adenylosuccinate lyase [EC:4.3.2.2]	CS-12H	5415.06	0.07
Metabolism	Nucleotide metabolism	K01756	Purine metabolism	adenylosuccinate lyase [EC:4.3.2.2]	CS-F	2249.56	0.07
Metabolism	Nucleotide metabolism	K01939	Purine metabolism	adenylosuccinate synthase [EC:6.3.4.4]	CS-12H	5491.06	0.07
Metabolism	Nucleotide metabolism	K01939	Purine metabolism	adenylosuccinate synthase [EC:6.3.4.4]	CS-F	2453.56	0.08
Metabolism	Unclassified	K17758	Unclassified	ADP-dependent NAD(P)H-hydrate dehydratase [EC:4.2.1.136]	CS-12H	630.76	0.01
Metabolism	Unclassified	K17758	Unclassified	ADP-dependent NAD(P)H-hydrate dehydratase [EC:4.2.1.136]	CS-F	1016.18	0.03
Metabolism	Glycan biosynthesis and metabolism	K03274	Lipopolysaccharide biosynthesis	ADP-L-glycero-D-manno-heptose 6-epimerase [EC:5.1.3.20]	CS-12H	4821.23	0.06
Metabolism	Glycan biosynthesis and metabolism	K03274	Lipopolysaccharide biosynthesis	ADP-L-glycero-D-manno-heptose 6-epimerase [EC:5.1.3.20]	CS-F	1298.38	0.04
Metabolism	Nucleotide metabolism	K01515	Purine metabolism	ADP-ribose pyrophosphatase [EC:3.6.1.13]	CS-12H	2945.92	0.04
Metabolism	Nucleotide metabolism	K01515	Purine metabolism	ADP-ribose pyrophosphatase [EC:3.6.1.13]	CS-F	1420.84	0.04
Metabolism	Carbohydrate metabolism	K18447	Fructose and mannose metabolism	ADP-sugar diphosphatase [EC:3.6.1.21]	CS-12H	2294.17	0.03
Metabolism	Carbohydrate metabolism	K18447	Fructose and mannose metabolism	ADP-sugar diphosphatase [EC:3.6.1.21]	CS-F	372.79	0.01
Environmental Information Processing	Signal transduction	K11103	Two-component system	aerobic C4-dicarboxylate transport protein	CS-12H	2512.7	0.03
Environmental Information Processing	Signal transduction	K11103	Two-component system	aerobic C4-dicarboxylate transport protein	CS-F	807.17	0.02
Metabolism	Unclassified	K14261	Unclassified	alanine-synthesizing transaminase [EC:2.6.1.-]	CS-12H	4821.23	0.06
Metabolism	Unclassified	K14261	Unclassified	alanine-synthesizing transaminase [EC:2.6.1.-]	CS-F	1298.38	0.04
Metabolism	Glycan biosynthesis and metabolism	K12554	Peptidoglycan biosynthesis	alanine adding enzyme [EC:2.3.2.-]	CS-12H	574.5	0.01
Metabolism	Glycan biosynthesis and metabolism	K12554	Peptidoglycan biosynthesis	alanine adding enzyme [EC:2.3.2.-]	CS-F	922.75	0.03
Metabolism	Unclassified	K03310	Unclassified	alanine or glycine:cation symporter, AGCS family	CS-F	218.73	0.01
Metabolism	Metabolism of other amino acids	K01775	D-Alanine metabolism	alanine racemase [EC:5.1.1.1]	CS-12H	13461	0.17
Metabolism	Metabolism of other amino acids	K01775	D-Alanine metabolism	alanine racemase [EC:5.1.1.1]	CS-F	5519.85	0.17
Genetic Information Processing	Translation	K01872	Aminoacyl-tRNA biosynthesis	alanyl-tRNA synthetase [EC:6.1.1.7]	CS-12H	5418.67	0.07
Genetic Information Processing	Translation	K01872	Aminoacyl-tRNA biosynthesis	alanyl-tRNA synthetase [EC:6.1.1.7]	CS-F	2255.67	0.07
Metabolism	Carbohydrate metabolism	K00114	Glycolysis / Gluconeogenesis	alcohol dehydrogenase (cytochrome c) [EC:1.1.2.8]	CS-F	244.13	0.01
Metabolism	Carbohydrate metabolism	K13979	Glycolysis / Gluconeogenesis	alcohol dehydrogenase (NADP+) [EC:1.1.1.2]	CS-F	282.7	0.01
Metabolism	Unclassified	K22475	Unclassified	alcohol dehydrogenase (quinone) subunit AdhS	CS-12H	4766.92	0.06
Metabolism	Unclassified	K22475	Unclassified	alcohol dehydrogenase (quinone) subunit AdhS	CS-F	1207.62	0.04
Metabolism	Carbohydrate metabolism	K22474	Glycolysis / Gluconeogenesis	alcohol dehydrogenase (quinone), cytochrome c subunit [EC:1.1.5.5]	CS-12H	4767.15	0.06
Metabolism	Carbohydrate metabolism	K22474	Glycolysis / Gluconeogenesis	alcohol dehydrogenase (quinone), cytochrome c subunit [EC:1.1.5.5]	CS-F	1209.71	0.04
Metabolism	Carbohydrate metabolism	K22473	Glycolysis / Gluconeogenesis	alcohol dehydrogenase (quinone), dehydrogenase subunit [EC:1.1.5.5]	CS-12H	4769.4	0.06
Metabolism	Carbohydrate metabolism	K22473	Glycolysis / Gluconeogenesis	alcohol dehydrogenase (quinone), dehydrogenase subunit [EC:1.1.5.5]	CS-F	1213.21	0.04
Metabolism	Carbohydrate metabolism	K13953	Glycolysis / Gluconeogenesis	alcohol dehydrogenase, propanol-preferring [EC:1.1.1.1]	CS-12H	10010.6	0.13
Metabolism	Carbohydrate metabolism	K13953	Glycolysis / Gluconeogenesis	alcohol dehydrogenase, propanol-preferring [EC:1.1.1.1]	CS-F	3023.32	0.09
Metabolism	Carbohydrate metabolism	K00128	Glycolysis / Gluconeogenesis	aldehyde dehydrogenase (NAD+) [EC:1.2.1.3]	CS-12H	4731.45	0.06
Metabolism	Carbohydrate metabolism	K00128	Glycolysis / Gluconeogenesis	aldehyde dehydrogenase (NAD+) [EC:1.2.1.3]	CS-F	1077.02	0.03
Metabolism	Carbohydrate metabolism	K01785	Glycolysis / Gluconeogenesis	aldose 1-epimerase [EC:5.1.3.3]	CS-12H	5832.24	0.08
Metabolism	Carbohydrate metabolism	K01785	Glycolysis / Gluconeogenesis	aldose 1-epimerase [EC:5.1.3.3]	CS-F	2534.87	0.08
Metabolism	Xenobiotics biodegradation and metabolism	K01502	Styrene degradation	aliphatic nitrilase [EC:3.5.5.7]	CS-F	472.43	0.01
Metabolism	Metabolism of cofactors and vitamins	K01113	Folate biosynthesis	alkaline phosphatase D [EC:3.1.3.1]	CS-12H	4618.78	0.06
Metabolism	Metabolism of cofactors and vitamins	K01113	Folate biosynthesis	alkaline phosphatase D [EC:3.1.3.1]	CS-F	794.33	0.02
Metabolism	Energy metabolism	K04091	Sulfur metabolism	alkanesulfonate monooxygenase [EC:1.14.14.5]	CS-F	500.37	0.02
Metabolism	Nucleotide metabolism	K02083	Purine metabolism	allantoate deiminase [EC:3.5.3.9]	CS-12H	5244.59	0.07
Metabolism	Nucleotide metabolism	K02083	Purine metabolism	allantoate deiminase [EC:3.5.3.9]	CS-F	2172.06	0.07
Metabolism	Amino acid metabolism	K01457	Arginine biosynthesis	allophanate hydrolase [EC:3.5.1.54]	CS-F	278.56	0.01
Metabolism	Carbohydrate metabolism	K01176	Starch and sucrose metabolism	alpha-amylase [EC:3.2.1.1]	CS-F	185.52	0.01
Metabolism	Unclassified	K01811	Unclassified	alpha-D-xyloside xylohydrolase [EC:3.2.1.177]	CS-F	562.1	0.02
Metabolism	Carbohydrate metabolism	K07407	Galactose metabolism	alpha-galactosidase [EC:3.2.1.22]	CS-12H	442.38	0.01
Metabolism	Carbohydrate metabolism	K07407	Galactose metabolism	alpha-galactosidase [EC:3.2.1.22]	CS-F	915.66	0.03
Metabolism	Carbohydrate metabolism	K01187	Galactose metabolism	alpha-glucosidase [EC:3.2.1.20]	CS-12H	2401.35	0.03
Metabolism	Carbohydrate metabolism	K01187	Galactose metabolism	alpha-glucosidase [EC:3.2.1.20]	CS-F	552.84	0.02
Metabolism	Carbohydrate metabolism	K01209	Amino sugar and nucleotide sugar metabolism	alpha-L-arabinofuranosidase [EC:3.2.1.55]	CS-F	446.46	0.01
Metabolism	Metabolism of cofactors and vitamins	K02226	Porphyrin and chlorophyll metabolism	alpha-ribazole phosphatase [EC:3.1.3.73]	CS-F	299.67	0.01
Metabolism	Carbohydrate metabolism	K01194	Starch and sucrose metabolism	alpha,alpha-trehalase [EC:3.2.1.28]	CS-F	429.16	0.01
Metabolism	Unclassified	K01436	Unclassified	amidohydrolase [EC:3.5.1.-]	CS-12H	2523.99	0.03
Metabolism	Unclassified	K01436	Unclassified	amidohydrolase [EC:3.5.1.-]	CS-F	835.25	0.03
Metabolism	Nucleotide metabolism	K00764	Purine metabolism	amidophosphoribosyltransferase [EC:2.4.2.14]	CS-12H	5418.67	0.07
Metabolism	Nucleotide metabolism	K00764	Purine metabolism	amidophosphoribosyltransferase [EC:2.4.2.14]	CS-F	2255.67	0.07
Metabolism	Unclassified	K03293	Unclassified	amino acid transporter, AAT family	CS-12H	4362.34	0.06
Metabolism	Unclassified	K03293	Unclassified	amino acid transporter, AAT family	CS-F	3298.14	0.1
Metabolism	Unclassified	K12940	Unclassified	aminobenzoyl-glutamate utilization protein A	CS-F	298.83	0.01
Metabolism	Amino acid metabolism	K00137	Lysine degradation	aminobutyraldehyde dehydrogenase [EC:1.2.1.19]	CS-F	334.89	0.01
Metabolism	Unclassified	K00662	Unclassified	aminoglycoside 3-N-acetyltransferase [EC:2.3.1.81]	CS-12H	4592.91	0.06
Metabolism	Unclassified	K00662	Unclassified	aminoglycoside 3-N-acetyltransferase [EC:2.3.1.81]	CS-F	757.32	0.02
Metabolism	Carbohydrate metabolism	K00605	Glycine, serine and threonine metabolism	aminomethyltransferase [EC:2.1.2.10]	CS-12H	4821.23	0.06
Metabolism	Carbohydrate metabolism	K00605	Glycine, serine and threonine metabolism	aminomethyltransferase [EC:2.1.2.10]	CS-F	1298.38	0.04
Metabolism	Unclassified	K01269	Unclassified	aminopeptidase [EC:3.4.11.-]	CS-12H	2294.17	0.03
Metabolism	Unclassified	K19689	Unclassified	aminopeptidase [EC:3.4.11.-]	CS-12H	5341.42	0.07
Metabolism	Unclassified	K01269	Unclassified	aminopeptidase [EC:3.4.11.-]	CS-F	372.79	0.01
Metabolism	Unclassified	K19689	Unclassified	aminopeptidase [EC:3.4.11.-]	CS-F	2130.37	0.07
Metabolism	Metabolism of other amino acids	K01256	Glutathione metabolism	aminopeptidase N [EC:3.4.11.2]	CS-12H	5318.33	0.07
Metabolism	Metabolism of other amino acids	K01256	Glutathione metabolism	aminopeptidase N [EC:3.4.11.2]	CS-F	2005.42	0.06
Metabolism	Amino acid metabolism	K00841	Lysine biosynthesis	aminotransferase [EC:2.6.1.-]	CS-12H	2588.94	0.03
Metabolism	Amino acid metabolism	K00841	Lysine biosynthesis	aminotransferase [EC:2.6.1.-]	CS-F	4556.75	0.14
Metabolism	Unclassified	K03320	Unclassified	ammonium transporter, Amt family	CS-12H	5439.67	0.07
Metabolism	Unclassified	K03320	Unclassified	ammonium transporter, Amt family	CS-F	2294.97	0.07
Metabolism	Nucleotide metabolism	K01241	Purine metabolism	AMP nucleosidase [EC:3.2.2.4]	CS-F	298.26	0.01
Metabolism	Unclassified	K04068	Unclassified	anaerobic ribonucleoside-triphosphate reductase activating protein [EC:1.97.1.4]	CS-12H	708.95	0.01
Metabolism	Unclassified	K04068	Unclassified	anaerobic ribonucleoside-triphosphate reductase activating protein [EC:1.97.1.4]	CS-F	1222.37	0.04
Metabolism	Unclassified	K09001	Unclassified	anhydro-N-acetylmuramic acid kinase [EC:2.7.1.170]	CS-12H	4842.23	0.06
Metabolism	Unclassified	K09001	Unclassified	anhydro-N-acetylmuramic acid kinase [EC:2.7.1.170]	CS-F	1330.25	0.04
Metabolism	Amino acid metabolism	K00766	Phenylalanine, tyrosine and tryptophan biosynthesis	anthranilate phosphoribosyltransferase [EC:2.4.2.18]	CS-12H	5145.61	0.07
Metabolism	Amino acid metabolism	K00766	Phenylalanine, tyrosine and tryptophan biosynthesis	anthranilate phosphoribosyltransferase [EC:2.4.2.18]	CS-F	1931.07	0.06
Metabolism	Amino acid metabolism	K01657	Phenylalanine, tyrosine and tryptophan biosynthesis	anthranilate synthase component I [EC:4.1.3.27]	CS-12H	5196.31	0.07
Metabolism	Amino acid metabolism	K01657	Phenylalanine, tyrosine and tryptophan biosynthesis	anthranilate synthase component I [EC:4.1.3.27]	CS-F	2015.72	0.06
Metabolism	Amino acid metabolism	K01658	Phenylalanine, tyrosine and tryptophan biosynthesis	anthranilate synthase component II [EC:4.1.3.27]	CS-12H	2927.44	0.04
Metabolism	Amino acid metabolism	K01658	Phenylalanine, tyrosine and tryptophan biosynthesis	anthranilate synthase component II [EC:4.1.3.27]	CS-F	1762.28	0.05
Metabolism	Unclassified	K07741	Unclassified	anti-repressor protein	CS-F	449.12	0.01
Metabolism	Unclassified	K19164	Unclassified	antitoxin CcdA	CS-F	429.82	0.01
Metabolism	Unclassified	K09159	Unclassified	antitoxin CptB	CS-F	574.27	0.02
Metabolism	Unclassified	K21495	Unclassified	antitoxin FitA	CS-F	249.73	0.01
Metabolism	Unclassified	K07172	Unclassified	antitoxin MazE	CS-12H	2394.5	0.03
Metabolism	Unclassified	K07172	Unclassified	antitoxin MazE	CS-F	627.32	0.02
Metabolism	Unclassified	K19156	Unclassified	antitoxin PrlF	CS-F	244.13	0.01
Metabolism	Unclassified	K18829	Unclassified	antitoxin VapB	CS-F	566.36	0.02
Metabolism	Unclassified	K06195	Unclassified	ApaG protein	CS-12H	4821.23	0.06
Metabolism	Unclassified	K06195	Unclassified	ApaG protein	CS-F	1298.38	0.04
Metabolism	Unclassified	K03098	Unclassified	apolipoprotein D and lipocalin family protein	CS-F	245.13	0.01
Metabolism	Unclassified	K03820	Unclassified	apolipoprotein N-acyltransferase [EC:2.3.1.269]	CS-12H	4842.23	0.06
Metabolism	Unclassified	K03820	Unclassified	apolipoprotein N-acyltransferase [EC:2.3.1.269]	CS-F	1330.25	0.04
Metabolism	Unclassified	K06188	Unclassified	aquaporin Z	CS-12H	648.68	0.01
Metabolism	Unclassified	K06188	Unclassified	aquaporin Z	CS-F	1037.31	0.03
Metabolism	Unclassified	K01224	Unclassified	arabinogalactan endo-1,4-beta-galactosidase [EC:3.2.1.89]	CS-F	448.65	0.01
Metabolism	Glycan biosynthesis and metabolism	K06041	Lipopolysaccharide biosynthesis	arabinose-5-phosphate isomerase [EC:5.3.1.13]	CS-12H	5276.4	0.07
Metabolism	Glycan biosynthesis and metabolism	K06041	Lipopolysaccharide biosynthesis	arabinose-5-phosphate isomerase [EC:5.3.1.13]	CS-F	2227.45	0.07
Metabolism	Unclassified	K05372	Unclassified	AraC family transcriptional regulator	CS-F	247.63	0.01
Metabolism	Unclassified	K07506	Unclassified	AraC family transcriptional regulator	CS-F	598.35	0.02
Metabolism	Unclassified	K05804	Unclassified	AraC family transcriptional regulator, mar-sox-rob regulon activator	CS-F	175.29	0.01
Metabolism	Unclassified	K13633	Unclassified	AraC family transcriptional regulator, transcriptional activator FtrA	CS-12H	2348.7	0.03
Metabolism	Unclassified	K13633	Unclassified	AraC family transcriptional regulator, transcriptional activator FtrA	CS-F	469.81	0.01
Metabolism	Amino acid metabolism	K01476	Arginine biosynthesis	arginase [EC:3.5.3.1]	CS-12H	2449.77	0.03
Metabolism	Amino acid metabolism	K01476	Arginine biosynthesis	arginase [EC:3.5.3.1]	CS-F	791.19	0.02
Metabolism	Amino acid metabolism	K01755	Arginine biosynthesis	argininosuccinate lyase [EC:4.3.2.1]	CS-12H	5418.67	0.07
Metabolism	Amino acid metabolism	K01755	Arginine biosynthesis	argininosuccinate lyase [EC:4.3.2.1]	CS-F	2255.67	0.07
Metabolism	Amino acid metabolism	K01940	Arginine biosynthesis	argininosuccinate synthase [EC:6.3.4.5]	CS-12H	5418.67	0.07
Metabolism	Amino acid metabolism	K01940	Arginine biosynthesis	argininosuccinate synthase [EC:6.3.4.5]	CS-F	2255.67	0.07
Genetic Information Processing	Translation	K01887	Aminoacyl-tRNA biosynthesis	arginyl-tRNA synthetase [EC:6.1.1.19]	CS-12H	5418.91	0.07
Genetic Information Processing	Translation	K01887	Aminoacyl-tRNA biosynthesis	arginyl-tRNA synthetase [EC:6.1.1.19]	CS-F	2257.76	0.07
Metabolism	Unclassified	K11734	Unclassified	aromatic amino acid transport protein AroP	CS-F	214.33	0.01
Metabolism	Unclassified	K00537	Unclassified	arsenate reductase (glutaredoxin) [EC:1.20.4.1]	CS-12H	601.72	0.01
Metabolism	Unclassified	K00537	Unclassified	arsenate reductase (glutaredoxin) [EC:1.20.4.1]	CS-F	1401.01	0.04
Metabolism	Unclassified	K03741	Unclassified	arsenate reductase (thioredoxin) [EC:1.20.4.4]	CS-12H	510.54	0.01
Metabolism	Unclassified	K03741	Unclassified	arsenate reductase (thioredoxin) [EC:1.20.4.4]	CS-F	528.44	0.02
Metabolism	Unclassified	K03893	Unclassified	arsenical pump membrane protein	CS-F	832.35	0.03
Metabolism	Unclassified	K11811	Unclassified	arsenical resistance protein ArsH	CS-F	519.05	0.02
Metabolism	Unclassified	K03892	Unclassified	ArsR family transcriptional regulator, arsenate/arsenite/antimonite-responsive transcriptional repressor	CS-F	379.87	0.01
Metabolism	Unclassified	K22043	Unclassified	ArsR family transcriptional regulator, zinc-responsive transcriptional repressor	CS-F	446.46	0.01
Metabolism	Carbohydrate metabolism	K02821	Ascorbate and aldarate metabolism	ascorbate PTS system EIIA or EIIAB component [EC:2.7.1.194]	CS-12H	502.03	0.01
Metabolism	Carbohydrate metabolism	K02821	Ascorbate and aldarate metabolism	ascorbate PTS system EIIA or EIIAB component [EC:2.7.1.194]	CS-F	1010.66	0.03
Metabolism	Carbohydrate metabolism	K02822	Ascorbate and aldarate metabolism	ascorbate PTS system EIIB component [EC:2.7.1.194]	CS-12H	506.38	0.01
Metabolism	Carbohydrate metabolism	K02822	Ascorbate and aldarate metabolism	ascorbate PTS system EIIB component [EC:2.7.1.194]	CS-F	1016.13	0.03
Metabolism	Carbohydrate metabolism	K03475	Ascorbate and aldarate metabolism	ascorbate PTS system EIIC component	CS-12H	508.57	0.01
Metabolism	Carbohydrate metabolism	K03475	Ascorbate and aldarate metabolism	ascorbate PTS system EIIC component	CS-F	1018.32	0.03
Metabolism	Unclassified	K07290	Unclassified	AsmA family protein	CS-12H	2605.31	0.03
Metabolism	Unclassified	K07290	Unclassified	AsmA family protein	CS-F	1133.09	0.03
Metabolism	Unclassified	K07289	Unclassified	AsmA protein	CS-12H	2527.06	0.03
Metabolism	Unclassified	K07289	Unclassified	AsmA protein	CS-F	925.59	0.03
Metabolism	Amino acid metabolism	K22457	Alanine, aspartate and glutamate metabolism	asparagine---oxo-acid transaminase [EC:2.6.1.14]	CS-12H	792.32	0.01
Metabolism	Amino acid metabolism	K22457	Alanine, aspartate and glutamate metabolism	asparagine---oxo-acid transaminase [EC:2.6.1.14]	CS-F	1371.87	0.04
Metabolism	Amino acid metabolism	K01953	Alanine, aspartate and glutamate metabolism	asparagine synthase (glutamine-hydrolysing) [EC:6.3.5.4]	CS-12H	4825.12	0.06
Metabolism	Amino acid metabolism	K01953	Alanine, aspartate and glutamate metabolism	asparagine synthase (glutamine-hydrolysing) [EC:6.3.5.4]	CS-F	1311.14	0.04
Genetic Information Processing	Translation	K01893	Aminoacyl-tRNA biosynthesis	asparaginyl-tRNA synthetase [EC:6.1.1.22]	CS-12H	630.76	0.01
Genetic Information Processing	Translation	K01893	Aminoacyl-tRNA biosynthesis	asparaginyl-tRNA synthetase [EC:6.1.1.22]	CS-F	1016.18	0.03
Metabolism	Amino acid metabolism	K00133	Glycine, serine and threonine metabolism	aspartate-semialdehyde dehydrogenase [EC:1.2.1.11]	CS-12H	5418.67	0.07
Metabolism	Amino acid metabolism	K00133	Glycine, serine and threonine metabolism	aspartate-semialdehyde dehydrogenase [EC:1.2.1.11]	CS-F	2255.67	0.07
Metabolism	Amino acid metabolism	K09758	Alanine, aspartate and glutamate metabolism	aspartate 4-decarboxylase [EC:4.1.1.12]	CS-F	722.31	0.02
Metabolism	Amino acid metabolism	K00812	Arginine biosynthesis	aspartate aminotransferase [EC:2.6.1.1]	CS-12H	9668	0.13
Metabolism	Amino acid metabolism	K00812	Arginine biosynthesis	aspartate aminotransferase [EC:2.6.1.1]	CS-F	2712.83	0.08
Metabolism	Amino acid metabolism	K01744	Alanine, aspartate and glutamate metabolism	aspartate ammonia-lyase [EC:4.3.1.1]	CS-12H	649.81	0.01
Metabolism	Amino acid metabolism	K01744	Alanine, aspartate and glutamate metabolism	aspartate ammonia-lyase [EC:4.3.1.1]	CS-F	1045.38	0.03
Metabolism	Nucleotide metabolism	K00609	Pyrimidine metabolism	aspartate carbamoyltransferase catalytic subunit [EC:2.1.3.2]	CS-12H	5342.67	0.07
Metabolism	Nucleotide metabolism	K00609	Pyrimidine metabolism	aspartate carbamoyltransferase catalytic subunit [EC:2.1.3.2]	CS-F	2051.67	0.06
Metabolism	Amino acid metabolism	K00928	Glycine, serine and threonine metabolism	aspartate kinase [EC:2.7.2.4]	CS-12H	5420.86	0.07
Metabolism	Amino acid metabolism	K00928	Glycine, serine and threonine metabolism	aspartate kinase [EC:2.7.2.4]	CS-F	2257.86	0.07
Metabolism	Amino acid metabolism	K01779	Alanine, aspartate and glutamate metabolism	aspartate racemase [EC:5.1.1.13]	CS-F	661.44	0.02
Environmental Information Processing	Membrane transport	K10041	ABC transporters	aspartate/glutamate/glutamine transport system ATP-binding protein [EC:7.4.2.1]	CS-12H	574.5	0.01
Environmental Information Processing	Membrane transport	K10041	ABC transporters	aspartate/glutamate/glutamine transport system ATP-binding protein [EC:7.4.2.1]	CS-F	922.75	0.03
Environmental Information Processing	Membrane transport	K10040	ABC transporters	aspartate/glutamate/glutamine transport system permease protein	CS-12H	1149	0.01
Environmental Information Processing	Membrane transport	K10040	ABC transporters	aspartate/glutamate/glutamine transport system permease protein	CS-F	1845.5	0.06
Environmental Information Processing	Membrane transport	K10039	ABC transporters	aspartate/glutamate/glutamine transport system substrate-binding protein	CS-12H	574.5	0.01
Environmental Information Processing	Membrane transport	K10039	ABC transporters	aspartate/glutamate/glutamine transport system substrate-binding protein	CS-F	922.75	0.03
Genetic Information Processing	Translation	K01876	Aminoacyl-tRNA biosynthesis	aspartyl-tRNA synthetase [EC:6.1.1.12]	CS-12H	7712.84	0.1
Genetic Information Processing	Translation	K01876	Aminoacyl-tRNA biosynthesis	aspartyl-tRNA synthetase [EC:6.1.1.12]	CS-F	2628.46	0.08
Genetic Information Processing	Translation	K02433	Aminoacyl-tRNA biosynthesis	aspartyl-tRNA(Asn)/glutamyl-tRNA(Gln) amidotransferase subunit A [EC:6.3.5.6 6.3.5.7]	CS-12H	10306.3	0.13
Genetic Information Processing	Translation	K02433	Aminoacyl-tRNA biosynthesis	aspartyl-tRNA(Asn)/glutamyl-tRNA(Gln) amidotransferase subunit A [EC:6.3.5.6 6.3.5.7]	CS-F	3824.15	0.12
Genetic Information Processing	Translation	K02434	Aminoacyl-tRNA biosynthesis	aspartyl-tRNA(Asn)/glutamyl-tRNA(Gln) amidotransferase subunit B [EC:6.3.5.6 6.3.5.7]	CS-12H	5360.75	0.07
Genetic Information Processing	Translation	K02434	Aminoacyl-tRNA biosynthesis	aspartyl-tRNA(Asn)/glutamyl-tRNA(Gln) amidotransferase subunit B [EC:6.3.5.6 6.3.5.7]	CS-F	2158.79	0.07
Genetic Information Processing	Translation	K02435	Aminoacyl-tRNA biosynthesis	aspartyl-tRNA(Asn)/glutamyl-tRNA(Gln) amidotransferase subunit C [EC:6.3.5.6 6.3.5.7]	CS-12H	5286.11	0.07
Genetic Information Processing	Translation	K02435	Aminoacyl-tRNA biosynthesis	aspartyl-tRNA(Asn)/glutamyl-tRNA(Gln) amidotransferase subunit C [EC:6.3.5.6 6.3.5.7]	CS-F	1957.4	0.06
Metabolism	Unclassified	K06147	Unclassified	ATP-binding cassette, subfamily B, bacterial	CS-12H	12024.8	0.16
Metabolism	Unclassified	K06147	Unclassified	ATP-binding cassette, subfamily B, bacterial	CS-F	3285.7	0.1
Environmental Information Processing	Membrane transport	K11085	ABC transporters	ATP-binding cassette, subfamily B, bacterial MsbA [EC:3.6.3.-]	CS-12H	2687.2	0.03
Environmental Information Processing	Membrane transport	K11085	ABC transporters	ATP-binding cassette, subfamily B, bacterial MsbA [EC:3.6.3.-]	CS-F	981.18	0.03
Environmental Information Processing	Membrane transport	K13409	ABC transporters	ATP-binding cassette, subfamily B, bacterial RaxB	CS-F	283.39	0.01
Environmental Information Processing	Membrane transport	K18889	ABC transporters	ATP-binding cassette, subfamily B, multidrug efflux pump	CS-12H	487.03	0.01
Environmental Information Processing	Membrane transport	K18890	ABC transporters	ATP-binding cassette, subfamily B, multidrug efflux pump	CS-12H	488.01	0.01
Environmental Information Processing	Membrane transport	K18891	ABC transporters	ATP-binding cassette, subfamily B, multidrug efflux pump	CS-12H	576.44	0.01
Environmental Information Processing	Membrane transport	K18892	ABC transporters	ATP-binding cassette, subfamily B, multidrug efflux pump	CS-12H	576.44	0.01
Environmental Information Processing	Membrane transport	K18889	ABC transporters	ATP-binding cassette, subfamily B, multidrug efflux pump	CS-F	985.01	0.03
Environmental Information Processing	Membrane transport	K18890	ABC transporters	ATP-binding cassette, subfamily B, multidrug efflux pump	CS-F	986.34	0.03
Environmental Information Processing	Membrane transport	K18891	ABC transporters	ATP-binding cassette, subfamily B, multidrug efflux pump	CS-F	925.42	0.03
Environmental Information Processing	Membrane transport	K18892	ABC transporters	ATP-binding cassette, subfamily B, multidrug efflux pump	CS-F	925.42	0.03
Environmental Information Processing	Membrane transport	K16012	ABC transporters	ATP-binding cassette, subfamily C, bacterial CydC	CS-12H	5572.66	0.07
Environmental Information Processing	Membrane transport	K16012	ABC transporters	ATP-binding cassette, subfamily C, bacterial CydC	CS-F	2675.43	0.08
Environmental Information Processing	Membrane transport	K16013	ABC transporters	ATP-binding cassette, subfamily C, bacterial CydD	CS-12H	5572.66	0.07
Environmental Information Processing	Membrane transport	K16013	ABC transporters	ATP-binding cassette, subfamily C, bacterial CydD	CS-F	2675.43	0.08
Environmental Information Processing	Membrane transport	K12541	ABC transporters	ATP-binding cassette, subfamily C, bacterial LapB	CS-F	209.25	0.01
Environmental Information Processing	Membrane transport	K20344	ABC transporters	ATP-binding cassette, subfamily C, bacteriocin exporter	CS-12H	433.69	0.01
Environmental Information Processing	Membrane transport	K20344	ABC transporters	ATP-binding cassette, subfamily C, bacteriocin exporter	CS-F	895.58	0.03
Metabolism	Unclassified	K06158	Unclassified	ATP-binding cassette, subfamily F, member 3	CS-12H	9432.51	0.12
Metabolism	Unclassified	K06158	Unclassified	ATP-binding cassette, subfamily F, member 3	CS-F	2078.5	0.06
Metabolism	Unclassified	K03593	Unclassified	ATP-binding protein involved in chromosome partitioning	CS-12H	4842.23	0.06
Metabolism	Unclassified	K03593	Unclassified	ATP-binding protein involved in chromosome partitioning	CS-F	1330.25	0.04
Metabolism	Unclassified	K06891	Unclassified	ATP-dependent Clp protease adaptor protein ClpS	CS-12H	4842.23	0.06
Metabolism	Unclassified	K06891	Unclassified	ATP-dependent Clp protease adaptor protein ClpS	CS-F	1330.25	0.04
Metabolism	Unclassified	K03694	Unclassified	ATP-dependent Clp protease ATP-binding subunit ClpA	CS-12H	4842.23	0.06
Metabolism	Unclassified	K03694	Unclassified	ATP-dependent Clp protease ATP-binding subunit ClpA	CS-F	1330.25	0.04
Metabolism	Unclassified	K03696	Unclassified	ATP-dependent Clp protease ATP-binding subunit ClpC	CS-12H	576.44	0.01
Metabolism	Unclassified	K03696	Unclassified	ATP-dependent Clp protease ATP-binding subunit ClpC	CS-F	925.42	0.03
Metabolism	Unclassified	K03697	Unclassified	ATP-dependent Clp protease ATP-binding subunit ClpE	CS-12H	576.44	0.01
Metabolism	Unclassified	K03697	Unclassified	ATP-dependent Clp protease ATP-binding subunit ClpE	CS-F	925.42	0.03
Metabolism	Unclassified	K04086	Unclassified	ATP-dependent Clp protease ATP-binding subunit ClpL	CS-12H	574.5	0.01
Metabolism	Unclassified	K04086	Unclassified	ATP-dependent Clp protease ATP-binding subunit ClpL	CS-F	922.75	0.03
Cellular Processes	Cell growth and death	K03544	Cell cycle - Caulobacter	ATP-dependent Clp protease ATP-binding subunit ClpX	CS-12H	5418.67	0.07
Cellular Processes	Cell growth and death	K03544	Cell cycle - Caulobacter	ATP-dependent Clp protease ATP-binding subunit ClpX	CS-F	2255.67	0.07
Cellular Processes	Cell growth and death	K01358	Cell cycle - Caulobacter	ATP-dependent Clp protease, protease subunit [EC:3.4.21.92]	CS-12H	10595.1	0.14
Cellular Processes	Cell growth and death	K01358	Cell cycle - Caulobacter	ATP-dependent Clp protease, protease subunit [EC:3.4.21.92]	CS-F	4026.19	0.12
Metabolism	Unclassified	K03722	Unclassified	ATP-dependent DNA helicase DinG [EC:3.6.4.12]	CS-12H	3157.81	0.04
Metabolism	Unclassified	K03722	Unclassified	ATP-dependent DNA helicase DinG [EC:3.6.4.12]	CS-F	1941.77	0.06
Genetic Information Processing	Replication and repair	K03655	Homologous recombination	ATP-dependent DNA helicase RecG [EC:3.6.4.12]	CS-12H	5415.06	0.07
Genetic Information Processing	Replication and repair	K03655	Homologous recombination	ATP-dependent DNA helicase RecG [EC:3.6.4.12]	CS-F	2249.56	0.07
Genetic Information Processing	Folding, sorting and degradation	K03654	RNA degradation	ATP-dependent DNA helicase RecQ [EC:3.6.4.12]	CS-12H	5397.67	0.07
Genetic Information Processing	Folding, sorting and degradation	K03654	RNA degradation	ATP-dependent DNA helicase RecQ [EC:3.6.4.12]	CS-F	2223.79	0.07
Metabolism	Unclassified	K03579	Unclassified	ATP-dependent helicase HrpB [EC:3.6.4.13]	CS-12H	4821.23	0.06
Metabolism	Unclassified	K03579	Unclassified	ATP-dependent helicase HrpB [EC:3.6.4.13]	CS-F	1298.38	0.04
Metabolism	Unclassified	K03724	Unclassified	ATP-dependent helicase Lhr and Lhr-like helicase [EC:3.6.4.-]	CS-F	206.19	0.01
Metabolism	Unclassified	K16898	Unclassified	ATP-dependent helicase/nuclease subunit A [EC:3.1.-.- 3.6.4.12]	CS-12H	5267.36	0.07
Metabolism	Unclassified	K16898	Unclassified	ATP-dependent helicase/nuclease subunit A [EC:3.1.-.- 3.6.4.12]	CS-F	1929.03	0.06
Metabolism	Unclassified	K16899	Unclassified	ATP-dependent helicase/nuclease subunit B [EC:3.1.-.- 3.6.4.12]	CS-12H	5267.36	0.07
Metabolism	Unclassified	K16899	Unclassified	ATP-dependent helicase/nuclease subunit B [EC:3.1.-.- 3.6.4.12]	CS-F	1929.03	0.06
Metabolism	Unclassified	K03667	Unclassified	ATP-dependent HslUV protease ATP-binding subunit HslU	CS-F	552.79	0.02
Metabolism	Unclassified	K01419	Unclassified	ATP-dependent HslUV protease, peptidase subunit HslV [EC:3.4.25.2]	CS-F	552.79	0.02
Cellular Processes	Cell growth and death	K01338	Cell cycle - Caulobacter	ATP-dependent Lon protease [EC:3.4.21.53]	CS-12H	7150.23	0.09
Cellular Processes	Cell growth and death	K01338	Cell cycle - Caulobacter	ATP-dependent Lon protease [EC:3.4.21.53]	CS-F	1726.02	0.05
Metabolism	Unclassified	K18692	Unclassified	ATP-dependent RNA helicase CshB [EC:3.6.4.13]	CS-12H	576.44	0.01
Metabolism	Unclassified	K18692	Unclassified	ATP-dependent RNA helicase CshB [EC:3.6.4.13]	CS-F	925.42	0.03
Genetic Information Processing	Folding, sorting and degradation	K05592	RNA degradation	ATP-dependent RNA helicase DeaD [EC:3.6.4.13]	CS-12H	5321.67	0.07
Genetic Information Processing	Folding, sorting and degradation	K05592	RNA degradation	ATP-dependent RNA helicase DeaD [EC:3.6.4.13]	CS-F	2019.79	0.06
Genetic Information Processing	Folding, sorting and degradation	K11927	RNA degradation	ATP-dependent RNA helicase RhlE [EC:3.6.4.13]	CS-12H	9588.14	0.12
Genetic Information Processing	Folding, sorting and degradation	K11927	RNA degradation	ATP-dependent RNA helicase RhlE [EC:3.6.4.13]	CS-F	2505.99	0.08
Metabolism	Unclassified	K17675	Unclassified	ATP-dependent RNA helicase SUPV3L1/SUV3 [EC:3.6.4.13]	CS-12H	9457.83	0.12
Metabolism	Unclassified	K17675	Unclassified	ATP-dependent RNA helicase SUPV3L1/SUV3 [EC:3.6.4.13]	CS-F	2211.23	0.07
Metabolism	Amino acid metabolism	K00765	Histidine metabolism	ATP phosphoribosyltransferase [EC:2.4.2.17]	CS-12H	4983.07	0.06
Metabolism	Amino acid metabolism	K00765	Histidine metabolism	ATP phosphoribosyltransferase [EC:2.4.2.17]	CS-F	1574.04	0.05
Metabolism	Amino acid metabolism	K02502	Histidine metabolism	ATP phosphoribosyltransferase regulatory subunit	CS-12H	5005.73	0.06
Metabolism	Amino acid metabolism	K02502	Histidine metabolism	ATP phosphoribosyltransferase regulatory subunit	CS-F	1688.61	0.05
Metabolism	Unclassified	K02116	Unclassified	ATP synthase protein I	CS-12H	4842.23	0.06
Metabolism	Unclassified	K02116	Unclassified	ATP synthase protein I	CS-F	1330.25	0.04
Cellular Processes	Cellular community - prokaryotes	K09936	Quorum sensing	bacterial/archaeal transporter family-2 protein	CS-12H	1197.99	0.02
Cellular Processes	Cellular community - prokaryotes	K09936	Quorum sensing	bacterial/archaeal transporter family-2 protein	CS-F	2141.52	0.07
Metabolism	Unclassified	K08978	Unclassified	bacterial/archaeal transporter family protein	CS-12H	2296.36	0.03
Metabolism	Unclassified	K08978	Unclassified	bacterial/archaeal transporter family protein	CS-F	374.98	0.01
Metabolism	Metabolism of cofactors and vitamins	K03594	Porphyrin and chlorophyll metabolism	bacterioferritin [EC:1.16.3.1]	CS-12H	9454.05	0.12
Metabolism	Metabolism of cofactors and vitamins	K03594	Porphyrin and chlorophyll metabolism	bacterioferritin [EC:1.16.3.1]	CS-F	2113.3	0.07
Metabolism	Unclassified	K03294	Unclassified	basic amino acid/polyamine antiporter, APA family	CS-12H	11335.3	0.15
Metabolism	Unclassified	K03294	Unclassified	basic amino acid/polyamine antiporter, APA family	CS-F	5390.15	0.17
Environmental Information Processing	Membrane transport	K07335	ABC transporters	basic membrane protein A and related proteins	CS-12H	1150.94	0.01
Environmental Information Processing	Membrane transport	K07335	ABC transporters	basic membrane protein A and related proteins	CS-F	1848.17	0.06
Metabolism	Xenobiotics biodegradation and metabolism	K01576	Aminobenzoate degradation	benzoylformate decarboxylase [EC:4.1.1.7]	CS-F	309.32	0.01
Metabolism	Carbohydrate metabolism	K00822	Valine, leucine and isoleucine degradation	beta-alanine--pyruvate transaminase [EC:2.6.1.18]	CS-F	282.48	0.01
Metabolism	Carbohydrate metabolism	K01193	Galactose metabolism	beta-fructofuranosidase [EC:3.2.1.26]	CS-12H	670.1	0.01
Metabolism	Carbohydrate metabolism	K01193	Galactose metabolism	beta-fructofuranosidase [EC:3.2.1.26]	CS-F	1077.63	0.03
Metabolism	Carbohydrate metabolism	K01190	Galactose metabolism	beta-galactosidase [EC:3.2.1.23]	CS-12H	1008.01	0.01
Metabolism	Carbohydrate metabolism	K12308	Galactose metabolism	beta-galactosidase [EC:3.2.1.23]	CS-12H	509.94	0.01
Metabolism	Carbohydrate metabolism	K01190	Galactose metabolism	beta-galactosidase [EC:3.2.1.23]	CS-F	1530.48	0.05
Metabolism	Carbohydrate metabolism	K12308	Galactose metabolism	beta-galactosidase [EC:3.2.1.23]	CS-F	1099.11	0.03
Metabolism	Carbohydrate metabolism	K05349	Cyanoamino acid metabolism	beta-glucosidase [EC:3.2.1.21]	CS-12H	2833.7	0.04
Metabolism	Carbohydrate metabolism	K05349	Cyanoamino acid metabolism	beta-glucosidase [EC:3.2.1.21]	CS-F	1449.99	0.04
Metabolism	Unclassified	K03488	Unclassified	beta-glucoside operon transcriptional antiterminator	CS-12H	761.92	0.01
Metabolism	Unclassified	K03488	Unclassified	beta-glucoside operon transcriptional antiterminator	CS-F	1023.41	0.03
Metabolism	Unclassified	K02755	Unclassified	beta-glucoside PTS system EIIA component [EC:2.7.1.-]	CS-12H	1122.73	0.01
Metabolism	Unclassified	K02755	Unclassified	beta-glucoside PTS system EIIA component [EC:2.7.1.-]	CS-F	1504.47	0.05
Environmental Information Processing	Membrane transport	K02757	Phosphotransferase system (PTS)	beta-glucoside PTS system EIICBA component [EC:2.7.1.-]	CS-12H	1337.63	0.02
Environmental Information Processing	Membrane transport	K02757	Phosphotransferase system (PTS)	beta-glucoside PTS system EIICBA component [EC:2.7.1.-]	CS-F	1949.59	0.06
Metabolism	Glycan biosynthesis and metabolism	K12979	Lipopolysaccharide biosynthesis	beta-hydroxylase [EC:1.14.11.-]	CS-F	280.15	0.01
Metabolism	Biosynthesis of other secondary metabolites	K17836	Penicillin and cephalosporin biosynthesis	beta-lactamase class A [EC:3.5.2.6]	CS-F	415	0.01
Metabolism	Carbohydrate metabolism	K01838	Starch and sucrose metabolism	beta-phosphoglucomutase [EC:5.4.2.6]	CS-12H	983.57	0.01
Metabolism	Carbohydrate metabolism	K01838	Starch and sucrose metabolism	beta-phosphoglucomutase [EC:5.4.2.6]	CS-F	1484.04	0.05
Metabolism	Nucleotide metabolism	K06016	Pyrimidine metabolism	beta-ureidopropionase / N-carbamoyl-L-amino-acid hydrolase [EC:3.5.1.6 3.5.1.87]	CS-F	327.6	0.01
Metabolism	Energy metabolism	K00955	Purine metabolism	bifunctional enzyme CysN/CysC [EC:2.7.7.4 2.7.1.25]	CS-12H	4766.92	0.06
Metabolism	Energy metabolism	K00955	Purine metabolism	bifunctional enzyme CysN/CysC [EC:2.7.7.4 2.7.1.25]	CS-F	1207.62	0.04
Metabolism	Energy metabolism	K06881	Sulfur metabolism	bifunctional oligoribonuclease and PAP phosphatase NrnA [EC:3.1.3.7 3.1.13.3]	CS-12H	576.44	0.01
Metabolism	Energy metabolism	K06881	Sulfur metabolism	bifunctional oligoribonuclease and PAP phosphatase NrnA [EC:3.1.3.7 3.1.13.3]	CS-F	925.42	0.03
Metabolism	Carbohydrate metabolism	K04042	Amino sugar and nucleotide sugar metabolism	bifunctional UDP-N-acetylglucosamine pyrophosphorylase / glucosamine-1-phosphate N-acetyltransferase [EC:2.7.7.23 2.3.1.157]	CS-12H	5418.67	0.07
Metabolism	Carbohydrate metabolism	K04042	Amino sugar and nucleotide sugar metabolism	bifunctional UDP-N-acetylglucosamine pyrophosphorylase / glucosamine-1-phosphate N-acetyltransferase [EC:2.7.7.23 2.3.1.157]	CS-F	2255.67	0.07
Metabolism	Unclassified	K03453	Unclassified	bile acid:Na+ symporter, BASS family	CS-12H	5102.6	0.07
Metabolism	Unclassified	K03453	Unclassified	bile acid:Na+ symporter, BASS family	CS-F	1785.07	0.05
Metabolism	Unclassified	K03561	Unclassified	biopolymer transport protein ExbB	CS-12H	12265.6	0.16
Metabolism	Unclassified	K03561	Unclassified	biopolymer transport protein ExbB	CS-F	3727.45	0.11
Metabolism	Unclassified	K03559	Unclassified	biopolymer transport protein ExbD	CS-12H	17247	0.22
Metabolism	Unclassified	K03559	Unclassified	biopolymer transport protein ExbD	CS-F	5447.77	0.17
Metabolism	Unclassified	K03562	Unclassified	biopolymer transport protein TolQ	CS-12H	4842.23	0.06
Metabolism	Unclassified	K03562	Unclassified	biopolymer transport protein TolQ	CS-F	1330.25	0.04
Metabolism	Unclassified	K03560	Unclassified	biopolymer transport protein TolR	CS-12H	4842.23	0.06
Metabolism	Unclassified	K03560	Unclassified	biopolymer transport protein TolR	CS-F	1330.25	0.04
Metabolism	Metabolism of cofactors and vitamins	K01012	Biotin metabolism	biotin synthase [EC:2.8.1.6]	CS-12H	4842.23	0.06
Metabolism	Metabolism of cofactors and vitamins	K01012	Biotin metabolism	biotin synthase [EC:2.8.1.6]	CS-F	1330.25	0.04
Environmental Information Processing	Membrane transport	K03523	ABC transporters	biotin transport system substrate-specific component	CS-12H	1010.14	0.01
Environmental Information Processing	Membrane transport	K03523	ABC transporters	biotin transport system substrate-specific component	CS-F	1821	0.06
Metabolism	Metabolism of cofactors and vitamins	K03524	Biotin metabolism	BirA family transcriptional regulator, biotin operon repressor / biotin---[acetyl-CoA-carboxylase] ligase [EC:6.3.4.15]	CS-12H	5851.39	0.08
Metabolism	Metabolism of cofactors and vitamins	K03524	Biotin metabolism	BirA family transcriptional regulator, biotin operon repressor / biotin---[acetyl-CoA-carboxylase] ligase [EC:6.3.4.15]	CS-F	3149.92	0.1
Metabolism	Unclassified	K01372	Unclassified	bleomycin hydrolase [EC:3.4.22.40]	CS-12H	433.69	0.01
Metabolism	Unclassified	K01372	Unclassified	bleomycin hydrolase [EC:3.4.22.40]	CS-F	895.58	0.03
Metabolism	Unclassified	K21973	Unclassified	blue light- and temperature-responsive anti-repressor	CS-F	171.14	0.01
Metabolism	Unclassified	K22066	Unclassified	BolA-like protein 1	CS-F	448.13	0.01
Metabolism	Unclassified	K05527	Unclassified	BolA family transcriptional regulator, general stress-responsive regulator	CS-12H	4669.49	0.06
Metabolism	Unclassified	K05527	Unclassified	BolA family transcriptional regulator, general stress-responsive regulator	CS-F	882.12	0.03
Metabolism	Amino acid metabolism	K00826	Cysteine and methionine metabolism	branched-chain amino acid aminotransferase [EC:2.6.1.42]	CS-12H	5593.66	0.07
Metabolism	Amino acid metabolism	K00826	Cysteine and methionine metabolism	branched-chain amino acid aminotransferase [EC:2.6.1.42]	CS-F	2707.3	0.08
Environmental Information Processing	Membrane transport	K01995	ABC transporters	branched-chain amino acid transport system ATP-binding protein	CS-12H	731.55	0.01
Environmental Information Processing	Membrane transport	K01996	ABC transporters	branched-chain amino acid transport system ATP-binding protein	CS-12H	731.55	0.01
Environmental Information Processing	Membrane transport	K01995	ABC transporters	branched-chain amino acid transport system ATP-binding protein	CS-F	1183.15	0.04
Environmental Information Processing	Membrane transport	K01996	ABC transporters	branched-chain amino acid transport system ATP-binding protein	CS-F	1183.15	0.04
Environmental Information Processing	Membrane transport	K01997	ABC transporters	branched-chain amino acid transport system permease protein	CS-12H	731.55	0.01
Environmental Information Processing	Membrane transport	K01998	ABC transporters	branched-chain amino acid transport system permease protein	CS-12H	731.55	0.01
Environmental Information Processing	Membrane transport	K01997	ABC transporters	branched-chain amino acid transport system permease protein	CS-F	1183.15	0.04
Environmental Information Processing	Membrane transport	K01998	ABC transporters	branched-chain amino acid transport system permease protein	CS-F	1183.15	0.04
Environmental Information Processing	Membrane transport	K01999	ABC transporters	branched-chain amino acid transport system substrate-binding protein	CS-12H	784.67	0.01
Environmental Information Processing	Membrane transport	K01999	ABC transporters	branched-chain amino acid transport system substrate-binding protein	CS-F	1271.96	0.04
Metabolism	Unclassified	K03311	Unclassified	branched-chain amino acid:cation transporter, LIVCS family	CS-12H	650.78	0.01
Metabolism	Unclassified	K03311	Unclassified	branched-chain amino acid:cation transporter, LIVCS family	CS-F	1046.72	0.03
Metabolism	Unclassified	K07265	Unclassified	capsular polysaccharide export protein	CS-12H	2299.96	0.03
Metabolism	Unclassified	K07266	Unclassified	capsular polysaccharide export protein	CS-12H	4594.12	0.06
Metabolism	Unclassified	K07265	Unclassified	capsular polysaccharide export protein	CS-F	385.38	0.01
Metabolism	Unclassified	K07266	Unclassified	capsular polysaccharide export protein	CS-F	758.17	0.02
Environmental Information Processing	Membrane transport	K09689	ABC transporters	capsular polysaccharide transport system ATP-binding protein [EC:7.6.2.12]	CS-12H	4590.52	0.06
Environmental Information Processing	Membrane transport	K09689	ABC transporters	capsular polysaccharide transport system ATP-binding protein [EC:7.6.2.12]	CS-F	747.77	0.02
Environmental Information Processing	Membrane transport	K09688	ABC transporters	capsular polysaccharide transport system permease protein	CS-12H	4594.12	0.06
Environmental Information Processing	Membrane transport	K10107	ABC transporters	capsular polysaccharide transport system permease protein	CS-12H	4746.12	0.06
Environmental Information Processing	Membrane transport	K09688	ABC transporters	capsular polysaccharide transport system permease protein	CS-F	758.17	0.02
Environmental Information Processing	Membrane transport	K10107	ABC transporters	capsular polysaccharide transport system permease protein	CS-F	1166.17	0.04
Metabolism	Energy metabolism	K00926	Arginine biosynthesis	carbamate kinase [EC:2.7.2.2]	CS-F	183.91	0.01
Metabolism	Nucleotide metabolism	K01955	Pyrimidine metabolism	carbamoyl-phosphate synthase large subunit [EC:6.3.5.5]	CS-12H	6059.92	0.08
Metabolism	Nucleotide metabolism	K01955	Pyrimidine metabolism	carbamoyl-phosphate synthase large subunit [EC:6.3.5.5]	CS-F	3004.25	0.09
Metabolism	Nucleotide metabolism	K01956	Pyrimidine metabolism	carbamoyl-phosphate synthase small subunit [EC:6.3.5.5]	CS-12H	5917.17	0.08
Metabolism	Nucleotide metabolism	K01956	Pyrimidine metabolism	carbamoyl-phosphate synthase small subunit [EC:6.3.5.5]	CS-F	2974.42	0.09
Metabolism	Energy metabolism	K01673	Nitrogen metabolism	carbonic anhydrase [EC:4.2.1.1]	CS-12H	4911.97	0.06
Metabolism	Energy metabolism	K01674	Nitrogen metabolism	carbonic anhydrase [EC:4.2.1.1]	CS-12H	623	0.01
Metabolism	Energy metabolism	K01673	Nitrogen metabolism	carbonic anhydrase [EC:4.2.1.1]	CS-F	1446.68	0.04
Metabolism	Energy metabolism	K01674	Nitrogen metabolism	carbonic anhydrase [EC:4.2.1.1]	CS-F	1005.08	0.03
Metabolism	Unclassified	K03797	Unclassified	carboxyl-terminal processing protease [EC:3.4.21.102]	CS-12H	9633.74	0.12
Metabolism	Unclassified	K03797	Unclassified	carboxyl-terminal processing protease [EC:3.4.21.102]	CS-F	2580.14	0.08
Metabolism	Xenobiotics biodegradation and metabolism	K01061	Chlorocyclohexane and chlorobenzene degradation	carboxymethylenebutenolidase [EC:3.1.1.45]	CS-12H	4845.83	0.06
Metabolism	Xenobiotics biodegradation and metabolism	K01061	Chlorocyclohexane and chlorobenzene degradation	carboxymethylenebutenolidase [EC:3.1.1.45]	CS-F	1340.65	0.04
Metabolism	Unclassified	K01299	Unclassified	carboxypeptidase Taq [EC:3.4.17.19]	CS-12H	657.66	0.01
Metabolism	Unclassified	K01299	Unclassified	carboxypeptidase Taq [EC:3.4.17.19]	CS-F	1431.17	0.04
Metabolism	Unclassified	K07736	Unclassified	CarD family transcriptional regulator	CS-12H	4766.92	0.06
Metabolism	Unclassified	K07736	Unclassified	CarD family transcriptional regulator	CS-F	1207.62	0.04
Metabolism	Lipid metabolism	K08744	Glycerophospholipid metabolism	cardiolipin synthase (CMP-forming) [EC:2.7.8.41]	CS-12H	4766.92	0.06
Metabolism	Lipid metabolism	K08744	Glycerophospholipid metabolism	cardiolipin synthase (CMP-forming) [EC:2.7.8.41]	CS-F	1207.62	0.04
Metabolism	Lipid metabolism	K06131	Glycerophospholipid metabolism	cardiolipin synthase A/B [EC:2.7.8.-]	CS-12H	5668.83	0.07
Metabolism	Lipid metabolism	K06131	Glycerophospholipid metabolism	cardiolipin synthase A/B [EC:2.7.8.-]	CS-F	2762.35	0.09
Metabolism	Carbohydrate metabolism	K03781	Tryptophan metabolism	catalase [EC:1.11.1.6]	CS-12H	4866.98	0.06
Metabolism	Carbohydrate metabolism	K03781	Tryptophan metabolism	catalase [EC:1.11.1.6]	CS-F	1373.16	0.04
Metabolism	Unclassified	K16090	Unclassified	catecholate siderophore receptor	CS-12H	9564.38	0.12
Metabolism	Unclassified	K16090	Unclassified	catecholate siderophore receptor	CS-F	2461.15	0.08
Metabolism	Unclassified	K07168	Unclassified	CBS domain-containing membrane protein	CS-F	233.26	0.01
Metabolism	Lipid metabolism	K00995	Glycerophospholipid metabolism	CDP-diacylglycerol---glycerol-3-phosphate 3-phosphatidyltransferase [EC:2.7.8.5]	CS-12H	651.76	0.01
Metabolism	Lipid metabolism	K00995	Glycerophospholipid metabolism	CDP-diacylglycerol---glycerol-3-phosphate 3-phosphatidyltransferase [EC:2.7.8.5]	CS-F	1055.48	0.03
Metabolism	Lipid metabolism	K17103	Glycine, serine and threonine metabolism	CDP-diacylglycerol---serine O-phosphatidyltransferase [EC:2.7.8.8]	CS-12H	4787.92	0.06
Metabolism	Lipid metabolism	K17103	Glycine, serine and threonine metabolism	CDP-diacylglycerol---serine O-phosphatidyltransferase [EC:2.7.8.8]	CS-F	1239.49	0.04
Metabolism	Lipid metabolism	K01521	Glycerophospholipid metabolism	CDP-diacylglycerol pyrophosphatase [EC:3.6.1.26]	CS-12H	4646.24	0.06
Metabolism	Lipid metabolism	K01521	Glycerophospholipid metabolism	CDP-diacylglycerol pyrophosphatase [EC:3.6.1.26]	CS-F	846.74	0.03
Metabolism	Unclassified	K09772	Unclassified	cell division inhibitor SepF	CS-12H	576.44	0.01
Metabolism	Unclassified	K09772	Unclassified	cell division inhibitor SepF	CS-F	925.42	0.03
Metabolism	Unclassified	K04074	Unclassified	cell division initiation protein	CS-12H	576.44	0.01
Metabolism	Unclassified	K04074	Unclassified	cell division initiation protein	CS-F	925.42	0.03
Metabolism	Unclassified	K03798	Unclassified	cell division protease FtsH [EC:3.4.24.-]	CS-12H	5342.67	0.07
Metabolism	Unclassified	K03798	Unclassified	cell division protease FtsH [EC:3.4.24.-]	CS-F	2051.67	0.06
Metabolism	Unclassified	K13052	Unclassified	cell division protein DivIC	CS-12H	576.44	0.01
Metabolism	Unclassified	K13052	Unclassified	cell division protein DivIC	CS-F	925.42	0.03
Cellular Processes	Cell growth and death	K03590	Cell cycle - Caulobacter	cell division protein FtsA	CS-12H	5342.67	0.07
Cellular Processes	Cell growth and death	K03590	Cell cycle - Caulobacter	cell division protein FtsA	CS-F	2051.67	0.06
Metabolism	Glycan biosynthesis and metabolism	K03587	Peptidoglycan biosynthesis	cell division protein FtsI (penicillin-binding protein 3) [EC:3.4.16.4]	CS-12H	4894.35	0.06
Metabolism	Glycan biosynthesis and metabolism	K03587	Peptidoglycan biosynthesis	cell division protein FtsI (penicillin-binding protein 3) [EC:3.4.16.4]	CS-F	1418.82	0.04
Cellular Processes	Cell growth and death	K03589	Cell cycle - Caulobacter	cell division protein FtsQ	CS-12H	5418.67	0.07
Cellular Processes	Cell growth and death	K03589	Cell cycle - Caulobacter	cell division protein FtsQ	CS-F	2255.67	0.07
Cellular Processes	Cell growth and death	K03588	Cell cycle - Caulobacter	cell division protein FtsW	CS-12H	5419.64	0.07
Cellular Processes	Cell growth and death	K03588	Cell cycle - Caulobacter	cell division protein FtsW	CS-F	2257	0.07
Cellular Processes	Cell growth and death	K03531	Cell cycle - Caulobacter	cell division protein FtsZ	CS-12H	5418.67	0.07
Cellular Processes	Cell growth and death	K03531	Cell cycle - Caulobacter	cell division protein FtsZ	CS-F	2255.67	0.07
Metabolism	Unclassified	K09888	Unclassified	cell division protein ZapA	CS-12H	3025.56	0.04
Metabolism	Unclassified	K09888	Unclassified	cell division protein ZapA	CS-F	1644.34	0.05
Metabolism	Unclassified	K06916	Unclassified	cell division protein ZapE	CS-F	597.7	0.02
Metabolism	Unclassified	K03608	Unclassified	cell division topological specificity factor	CS-12H	4842.23	0.06
Metabolism	Unclassified	K03608	Unclassified	cell division topological specificity factor	CS-F	1330.25	0.04
Environmental Information Processing	Membrane transport	K09812	ABC transporters	cell division transport system ATP-binding protein	CS-12H	4823.17	0.06
Environmental Information Processing	Membrane transport	K09812	ABC transporters	cell division transport system ATP-binding protein	CS-F	1301.04	0.04
Environmental Information Processing	Membrane transport	K09811	ABC transporters	cell division transport system permease protein	CS-12H	4823.17	0.06
Environmental Information Processing	Membrane transport	K09811	ABC transporters	cell division transport system permease protein	CS-F	1301.04	0.04
Metabolism	Carbohydrate metabolism	K02759	Starch and sucrose metabolism	cellobiose PTS system EIIA component [EC:2.7.1.196 2.7.1.205]	CS-12H	1164.13	0.02
Metabolism	Carbohydrate metabolism	K02759	Starch and sucrose metabolism	cellobiose PTS system EIIA component [EC:2.7.1.196 2.7.1.205]	CS-F	2080.24	0.06
Metabolism	Carbohydrate metabolism	K02760	Starch and sucrose metabolism	cellobiose PTS system EIIB component [EC:2.7.1.196 2.7.1.205]	CS-12H	1349.36	0.02
Metabolism	Carbohydrate metabolism	K02760	Starch and sucrose metabolism	cellobiose PTS system EIIB component [EC:2.7.1.196 2.7.1.205]	CS-F	2176.14	0.07
Metabolism	Carbohydrate metabolism	K02761	Starch and sucrose metabolism	cellobiose PTS system EIIC component	CS-12H	1574.95	0.02
Metabolism	Carbohydrate metabolism	K02761	Starch and sucrose metabolism	cellobiose PTS system EIIC component	CS-F	2356.34	0.07
Metabolism	Carbohydrate metabolism	K00694	Starch and sucrose metabolism	cellulose synthase (UDP-forming) [EC:2.4.1.12]	CS-12H	2588.91	0.03
Metabolism	Carbohydrate metabolism	K00694	Starch and sucrose metabolism	cellulose synthase (UDP-forming) [EC:2.4.1.12]	CS-F	949.01	0.03
Metabolism	Unclassified	K20543	Unclassified	cellulose synthase operon protein C	CS-12H	2353.1	0.03
Metabolism	Unclassified	K20543	Unclassified	cellulose synthase operon protein C	CS-F	470.03	0.01
Metabolism	Lipid metabolism	K00720	Sphingolipid metabolism	ceramide glucosyltransferase [EC:2.4.1.80]	CS-12H	4766.92	0.06
Metabolism	Lipid metabolism	K00720	Sphingolipid metabolism	ceramide glucosyltransferase [EC:2.4.1.80]	CS-F	1207.62	0.04
Genetic Information Processing	Folding, sorting and degradation	K04077	RNA degradation	chaperonin GroEL	CS-12H	5422.12	0.07
Genetic Information Processing	Folding, sorting and degradation	K04077	RNA degradation	chaperonin GroEL	CS-F	2258	0.07
Metabolism	Unclassified	K04078	Unclassified	chaperonin GroES	CS-12H	5498.12	0.07
Metabolism	Unclassified	K04078	Unclassified	chaperonin GroES	CS-F	2462	0.08
Cellular Processes	Cell motility	K03411	Bacterial chemotaxis	chemotaxis protein CheD [EC:3.5.1.44]	CS-F	204	0.01
Cellular Processes	Cell motility	K03409	Bacterial chemotaxis	chemotaxis protein CheX	CS-12H	4667.93	0.06
Cellular Processes	Cell motility	K03409	Bacterial chemotaxis	chemotaxis protein CheX	CS-F	959.98	0.03
Environmental Information Processing	Signal transduction	K00575	Two-component system	chemotaxis protein methyltransferase CheR [EC:2.1.1.80]	CS-12H	4722.48	0.06
Environmental Information Processing	Signal transduction	K00575	Two-component system	chemotaxis protein methyltransferase CheR [EC:2.1.1.80]	CS-F	1052.84	0.03
Environmental Information Processing	Signal transduction	K02556	Two-component system	chemotaxis protein MotA	CS-12H	4722.48	0.06
Environmental Information Processing	Signal transduction	K02556	Two-component system	chemotaxis protein MotA	CS-F	1052.84	0.03
Cellular Processes	Cell motility	K02557	Bacterial chemotaxis	chemotaxis protein MotB	CS-12H	9392.66	0.12
Cellular Processes	Cell motility	K02557	Bacterial chemotaxis	chemotaxis protein MotB	CS-F	2016.33	0.06
Metabolism	Unclassified	K05786	Unclassified	chloramphenicol-sensitive protein RarD	CS-12H	649.81	0.01
Metabolism	Unclassified	K05786	Unclassified	chloramphenicol-sensitive protein RarD	CS-F	1045.38	0.03
Metabolism	Unclassified	K03281	Unclassified	chloride channel protein, CIC family	CS-12H	4945.96	0.06
Metabolism	Unclassified	K03281	Unclassified	chloride channel protein, CIC family	CS-F	1586.81	0.05
Metabolism	Unclassified	K01133	Unclassified	choline-sulfatase [EC:3.1.6.6]	CS-F	207.5	0.01
Metabolism	Unclassified	K02168	Unclassified	choline/glycine/proline betaine transport protein	CS-F	172.02	0.01
Metabolism	Amino acid metabolism	K04092	Phenylalanine, tyrosine and tryptophan biosynthesis	chorismate mutase [EC:5.4.99.5]	CS-12H	2472.75	0.03
Metabolism	Amino acid metabolism	K04092	Phenylalanine, tyrosine and tryptophan biosynthesis	chorismate mutase [EC:5.4.99.5]	CS-F	834.82	0.03
Metabolism	Amino acid metabolism	K01736	Phenylalanine, tyrosine and tryptophan biosynthesis	chorismate synthase [EC:4.2.3.5]	CS-12H	5418.67	0.07
Metabolism	Amino acid metabolism	K01736	Phenylalanine, tyrosine and tryptophan biosynthesis	chorismate synthase [EC:4.2.3.5]	CS-F	2255.67	0.07
Metabolism	Unclassified	K19784	Unclassified	chromate reductase, NAD(P)H dehydrogenase (quinone)	CS-12H	807.39	0.01
Metabolism	Unclassified	K19784	Unclassified	chromate reductase, NAD(P)H dehydrogenase (quinone)	CS-F	1475.54	0.05
Metabolism	Unclassified	K07240	Unclassified	chromate transporter	CS-F	308.52	0.01
Environmental Information Processing	Signal transduction	K02313	Two-component system	chromosomal replication initiator protein	CS-12H	5418.67	0.07
Environmental Information Processing	Signal transduction	K02313	Two-component system	chromosomal replication initiator protein	CS-F	2255.67	0.07
Metabolism	Unclassified	K03496	Unclassified	chromosome partitioning protein	CS-12H	12932.5	0.17
Metabolism	Unclassified	K03496	Unclassified	chromosome partitioning protein	CS-F	4848.96	0.15
Metabolism	Unclassified	K03529	Unclassified	chromosome segregation protein	CS-12H	5287.39	0.07
Metabolism	Unclassified	K03529	Unclassified	chromosome segregation protein	CS-F	1959.57	0.06
Metabolism	Carbohydrate metabolism	K01647	Citrate cycle (TCA cycle)	citrate synthase [EC:2.3.3.1]	CS-12H	4841.78	0.06
Metabolism	Carbohydrate metabolism	K01647	Citrate cycle (TCA cycle)	citrate synthase [EC:2.3.3.1]	CS-F	1327.66	0.04
Metabolism	Nucleotide metabolism	K00945	Pyrimidine metabolism	CMP/dCMP kinase [EC:2.7.4.25]	CS-12H	5418.67	0.07
Metabolism	Nucleotide metabolism	K00945	Pyrimidine metabolism	CMP/dCMP kinase [EC:2.7.4.25]	CS-F	2255.67	0.07
Metabolism	Unclassified	K18702	Unclassified	CoA:oxalate CoA-transferase [EC:2.8.3.19]	CS-F	244.13	0.01
Metabolism	Metabolism of cofactors and vitamins	K00798	Porphyrin and chlorophyll metabolism	cob(I)alamin adenosyltransferase [EC:2.5.1.17]	CS-12H	4711.92	0.06
Metabolism	Metabolism of cofactors and vitamins	K00798	Porphyrin and chlorophyll metabolism	cob(I)alamin adenosyltransferase [EC:2.5.1.17]	CS-F	1035.49	0.03
Metabolism	Metabolism of cofactors and vitamins	K19221	Porphyrin and chlorophyll metabolism	cob(I)alamin adenosyltransferase [EC:2.5.1.17]	CS-F	552.79	0.02
Metabolism	Metabolism of cofactors and vitamins	K02225	Porphyrin and chlorophyll metabolism	cobalamin biosynthesis protein CobC	CS-F	462.03	0.01
Metabolism	Unclassified	K02234	Unclassified	cobalamin biosynthesis protein CobW	CS-12H	2475	0.03
Metabolism	Unclassified	K02234	Unclassified	cobalamin biosynthesis protein CobW	CS-F	838.32	0.03
Metabolism	Metabolism of cofactors and vitamins	K02188	Porphyrin and chlorophyll metabolism	cobalt-precorrin-5B (C1)-methyltransferase [EC:2.1.1.195]	CS-F	466.96	0.01
Metabolism	Metabolism of cofactors and vitamins	K02189	Porphyrin and chlorophyll metabolism	cobalt-precorrin 5A hydrolase [EC:3.7.1.12]	CS-F	466.96	0.01
Metabolism	Unclassified	K16264	Unclassified	cobalt-zinc-cadmium efflux system protein	CS-12H	5431.53	0.07
Metabolism	Unclassified	K16264	Unclassified	cobalt-zinc-cadmium efflux system protein	CS-F	2272.41	0.07
Metabolism	Metabolism of cofactors and vitamins	K02230	Porphyrin and chlorophyll metabolism	cobaltochelatase CobN [EC:6.6.1.2]	CS-F	258.03	0.01
Metabolism	Metabolism of cofactors and vitamins	K09882	Porphyrin and chlorophyll metabolism	cobaltochelatase CobS [EC:6.6.1.2]	CS-12H	4789.9	0.06
Metabolism	Metabolism of cofactors and vitamins	K09882	Porphyrin and chlorophyll metabolism	cobaltochelatase CobS [EC:6.6.1.2]	CS-F	1251.1	0.04
Metabolism	Metabolism of cofactors and vitamins	K09883	Porphyrin and chlorophyll metabolism	cobaltochelatase CobT [EC:6.6.1.2]	CS-12H	4766.92	0.06
Metabolism	Metabolism of cofactors and vitamins	K09883	Porphyrin and chlorophyll metabolism	cobaltochelatase CobT [EC:6.6.1.2]	CS-F	1207.62	0.04
Metabolism	Metabolism of cofactors and vitamins	K02224	Porphyrin and chlorophyll metabolism	cobyrinic acid a,c-diamide synthase [EC:6.3.5.9 6.3.5.11]	CS-F	266.46	0.01
Metabolism	Unclassified	K18588	Unclassified	coenzyme Q-binding protein COQ10	CS-12H	4766.92	0.06
Metabolism	Unclassified	K18588	Unclassified	coenzyme Q-binding protein COQ10	CS-F	1207.62	0.04
Metabolism	Unclassified	K03704	Unclassified	cold shock protein	CS-12H	15740.6	0.2
Metabolism	Unclassified	K03704	Unclassified	cold shock protein	CS-F	5848.38	0.18
Metabolism	Unclassified	K06198	Unclassified	competence protein CoiA	CS-F	478.96	0.01
Metabolism	Unclassified	K02237	Unclassified	competence protein ComEA	CS-12H	651.76	0.01
Metabolism	Unclassified	K02237	Unclassified	competence protein ComEA	CS-F	1048.05	0.03
Metabolism	Unclassified	K02238	Unclassified	competence protein ComEC	CS-12H	5410.71	0.07
Metabolism	Unclassified	K02238	Unclassified	competence protein ComEC	CS-F	2244.08	0.07
Metabolism	Unclassified	K02240	Unclassified	competence protein ComFA	CS-12H	575.47	0.01
Metabolism	Unclassified	K02240	Unclassified	competence protein ComFA	CS-F	924.08	0.03
Metabolism	Unclassified	K02242	Unclassified	competence protein ComFC	CS-12H	576.44	0.01
Metabolism	Unclassified	K02242	Unclassified	competence protein ComFC	CS-F	925.42	0.03
Metabolism	Unclassified	K02243	Unclassified	competence protein ComGA	CS-12H	575.47	0.01
Metabolism	Unclassified	K02243	Unclassified	competence protein ComGA	CS-F	924.08	0.03
Metabolism	Unclassified	K02244	Unclassified	competence protein ComGB	CS-12H	575.47	0.01
Metabolism	Unclassified	K02244	Unclassified	competence protein ComGB	CS-F	924.08	0.03
Metabolism	Unclassified	K02245	Unclassified	competence protein ComGC	CS-12H	576.44	0.01
Metabolism	Unclassified	K02245	Unclassified	competence protein ComGC	CS-F	925.42	0.03
Metabolism	Unclassified	K02246	Unclassified	competence protein ComGD	CS-F	477.63	0.01
Metabolism	Unclassified	K02248	Unclassified	competence protein ComGF	CS-F	478.96	0.01
Metabolism	Unclassified	K03317	Unclassified	concentrative nucleoside transporter, CNT family	CS-12H	4720.87	0.06
Metabolism	Unclassified	K03317	Unclassified	concentrative nucleoside transporter, CNT family	CS-F	1048.01	0.03
Metabolism	Unclassified	K00154	Unclassified	coniferyl-aldehyde dehydrogenase [EC:1.2.1.68]	CS-12H	4725.71	0.06
Metabolism	Unclassified	K00154	Unclassified	coniferyl-aldehyde dehydrogenase [EC:1.2.1.68]	CS-F	1043.42	0.03
Metabolism	Unclassified	K07722	Unclassified	CopG family transcriptional regulator, nickel-responsive regulator	CS-F	270.89	0.01
Metabolism	Unclassified	K06201	Unclassified	copper homeostasis protein	CS-12H	706.97	0.01
Metabolism	Unclassified	K06201	Unclassified	copper homeostasis protein	CS-F	1226.44	0.04
Metabolism	Unclassified	K07233	Unclassified	copper resistance protein B	CS-12H	4800.77	0.06
Metabolism	Unclassified	K07233	Unclassified	copper resistance protein B	CS-F	1263.66	0.04
Metabolism	Metabolism of cofactors and vitamins	K00228	Porphyrin and chlorophyll metabolism	coproporphyrinogen III oxidase [EC:1.3.3.3]	CS-12H	4842.23	0.06
Metabolism	Metabolism of cofactors and vitamins	K00228	Porphyrin and chlorophyll metabolism	coproporphyrinogen III oxidase [EC:1.3.3.3]	CS-F	1330.25	0.04
Metabolism	Amino acid metabolism	K01470	Arginine and proline metabolism	creatinine amidohydrolase [EC:3.5.2.10]	CS-F	220	0.01
Metabolism	Unclassified	K15342	Unclassified	CRISP-associated protein Cas1	CS-F	258.68	0.01
Metabolism	Unclassified	K19130	Unclassified	CRISPR-associated endonuclease Csy4 [EC:3.1.-.-]	CS-F	204	0.01
Metabolism	Unclassified	K07012	Unclassified	CRISPR-associated endonuclease/helicase Cas3 [EC:3.1.-.- 3.6.4.-]	CS-F	254.53	0.01
Metabolism	Unclassified	K09951	Unclassified	CRISPR-associated protein Cas2	CS-F	262.18	0.01
Metabolism	Unclassified	K19127	Unclassified	CRISPR-associated protein Csy1	CS-F	204	0.01
Metabolism	Unclassified	K19128	Unclassified	CRISPR-associated protein Csy2	CS-F	204	0.01
Metabolism	Unclassified	K19129	Unclassified	CRISPR-associated protein Csy3	CS-F	204	0.01
Metabolism	Unclassified	K19123	Unclassified	CRISPR system Cascade subunit CasA	CS-F	458.53	0.01
Metabolism	Unclassified	K19046	Unclassified	CRISPR system Cascade subunit CasB	CS-F	258.68	0.01
Metabolism	Unclassified	K19124	Unclassified	CRISPR system Cascade subunit CasC	CS-F	462.68	0.01
Metabolism	Unclassified	K19125	Unclassified	CRISPR system Cascade subunit CasD	CS-F	462.68	0.01
Metabolism	Unclassified	K19126	Unclassified	CRISPR system Cascade subunit CasE	CS-F	462.68	0.01
Genetic Information Processing	Replication and repair	K01159	Homologous recombination	crossover junction endodeoxyribonuclease RuvC [EC:3.1.22.4]	CS-12H	4838.61	0.06
Genetic Information Processing	Replication and repair	K01159	Homologous recombination	crossover junction endodeoxyribonuclease RuvC [EC:3.1.22.4]	CS-F	1324.14	0.04
Metabolism	Unclassified	K01420	Unclassified	CRP/FNR family transcriptional regulator, anaerobic regulatory protein	CS-12H	4821.46	0.06
Metabolism	Unclassified	K21562	Unclassified	CRP/FNR family transcriptional regulator, anaerobic regulatory protein	CS-12H	935.07	0.01
Metabolism	Unclassified	K01420	Unclassified	CRP/FNR family transcriptional regulator, anaerobic regulatory protein	CS-F	1300.48	0.04
Metabolism	Unclassified	K21562	Unclassified	CRP/FNR family transcriptional regulator, anaerobic regulatory protein	CS-F	1401.71	0.04
Environmental Information Processing	Signal transduction	K10914	Two-component system	CRP/FNR family transcriptional regulator, cyclic AMP receptor protein	CS-F	163.08	0.01
Metabolism	Unclassified	K21600	Unclassified	CsoR family transcriptional regulator, copper-sensing transcriptional repressor	CS-12H	4670.18	0.06
Metabolism	Unclassified	K21600	Unclassified	CsoR family transcriptional regulator, copper-sensing transcriptional repressor	CS-F	970.91	0.03
Metabolism	Nucleotide metabolism	K01937	Pyrimidine metabolism	CTP synthase [EC:6.3.4.2]	CS-12H	5418.67	0.07
Metabolism	Nucleotide metabolism	K01937	Pyrimidine metabolism	CTP synthase [EC:6.3.4.2]	CS-F	2255.67	0.07
Metabolism	Unclassified	K22927	Unclassified	cyclic-di-AMP phosphodiesterase [EC:3.1.4.59]	CS-12H	576.44	0.01
Metabolism	Unclassified	K22927	Unclassified	cyclic-di-AMP phosphodiesterase [EC:3.1.4.59]	CS-F	925.42	0.03
Metabolism	Unclassified	K19336	Unclassified	cyclic-di-GMP-binding biofilm dispersal mediator protein	CS-12H	2396.53	0.03
Metabolism	Unclassified	K19336	Unclassified	cyclic-di-GMP-binding biofilm dispersal mediator protein	CS-F	624.57	0.02
Metabolism	Unclassified	K13688	Unclassified	cyclic beta-1,2-glucan synthetase [EC:2.4.1.-]	CS-12H	2396.75	0.03
Metabolism	Unclassified	K13688	Unclassified	cyclic beta-1,2-glucan synthetase [EC:2.4.1.-]	CS-F	630.82	0.02
Metabolism	Metabolism of cofactors and vitamins	K03637	Folate biosynthesis	cyclic pyranopterin monophosphate synthase [EC:4.6.1.17]	CS-12H	4821.23	0.06
Metabolism	Metabolism of cofactors and vitamins	K03637	Folate biosynthesis	cyclic pyranopterin monophosphate synthase [EC:4.6.1.17]	CS-F	1298.38	0.04
Metabolism	Amino acid metabolism	K00220	Phenylalanine, tyrosine and tryptophan biosynthesis	cyclohexadieny/prephenate dehydrogenase [EC:1.3.1.43 1.3.1.12]	CS-12H	4787.92	0.06
Metabolism	Amino acid metabolism	K00220	Phenylalanine, tyrosine and tryptophan biosynthesis	cyclohexadieny/prephenate dehydrogenase [EC:1.3.1.43 1.3.1.12]	CS-F	1239.49	0.04
Metabolism	Unclassified	K00574	Unclassified	cyclopropane-fatty-acyl-phospholipid synthase [EC:2.1.1.79]	CS-12H	5484.59	0.07
Metabolism	Unclassified	K00574	Unclassified	cyclopropane-fatty-acyl-phospholipid synthase [EC:2.1.1.79]	CS-F	2362.79	0.07
Metabolism	Unclassified	K03976	Unclassified	Cys-tRNA(Pro)/Cys-tRNA(Cys) deacylase [EC:3.1.1.-]	CS-12H	7716.44	0.1
Metabolism	Unclassified	K03976	Unclassified	Cys-tRNA(Pro)/Cys-tRNA(Cys) deacylase [EC:3.1.1.-]	CS-F	2638.86	0.08
Metabolism	Energy metabolism	K01739	Cysteine and methionine metabolism	cystathionine gamma-synthase [EC:2.5.1.48]	CS-12H	845.66	0.01
Metabolism	Energy metabolism	K01739	Cysteine and methionine metabolism	cystathionine gamma-synthase [EC:2.5.1.48]	CS-F	1461.3	0.05
Metabolism	Amino acid metabolism	K01760	Cysteine and methionine metabolism	cysteine-S-conjugate beta-lyase [EC:4.4.1.13]	CS-12H	5853.87	0.08
Metabolism	Amino acid metabolism	K01760	Cysteine and methionine metabolism	cysteine-S-conjugate beta-lyase [EC:4.4.1.13]	CS-F	3158.35	0.1
Metabolism	Metabolism of other amino acids	K11717	Selenocompound metabolism	cysteine desulfurase / selenocysteine lyase [EC:2.8.1.7 4.4.1.16]	CS-12H	5494.67	0.07
Metabolism	Metabolism of other amino acids	K11717	Selenocompound metabolism	cysteine desulfurase / selenocysteine lyase [EC:2.8.1.7 4.4.1.16]	CS-F	2452.24	0.08
Metabolism	Metabolism of cofactors and vitamins	K04487	Thiamine metabolism	cysteine desulfurase [EC:2.8.1.7]	CS-12H	9538.25	0.12
Metabolism	Metabolism of cofactors and vitamins	K04487	Thiamine metabolism	cysteine desulfurase [EC:2.8.1.7]	CS-F	2340.06	0.07
Metabolism	Unclassified	K02426	Unclassified	cysteine desulfuration protein SufE	CS-12H	4875.54	0.06
Metabolism	Unclassified	K02426	Unclassified	cysteine desulfuration protein SufE	CS-F	1389.14	0.04
Metabolism	Energy metabolism	K01738	Cysteine and methionine metabolism	cysteine synthase [EC:2.5.1.47]	CS-12H	10095.5	0.13
Metabolism	Energy metabolism	K01738	Cysteine and methionine metabolism	cysteine synthase [EC:2.5.1.47]	CS-F	3520.77	0.11
Genetic Information Processing	Translation	K01883	Aminoacyl-tRNA biosynthesis	cysteinyl-tRNA synthetase [EC:6.1.1.16]	CS-12H	5418.67	0.07
Genetic Information Processing	Translation	K01883	Aminoacyl-tRNA biosynthesis	cysteinyl-tRNA synthetase [EC:6.1.1.16]	CS-F	2255.67	0.07
Metabolism	Nucleotide metabolism	K01489	Pyrimidine metabolism	cytidine deaminase [EC:3.5.4.5]	CS-12H	3006.77	0.04
Metabolism	Nucleotide metabolism	K01489	Pyrimidine metabolism	cytidine deaminase [EC:3.5.4.5]	CS-F	1606.87	0.05
Metabolism	Energy metabolism	K00425	Oxidative phosphorylation	cytochrome bd ubiquinol oxidase subunit I [EC:7.1.1.7]	CS-12H	5733.36	0.07
Metabolism	Energy metabolism	K00425	Oxidative phosphorylation	cytochrome bd ubiquinol oxidase subunit I [EC:7.1.1.7]	CS-F	2928.37	0.09
Metabolism	Energy metabolism	K00426	Oxidative phosphorylation	cytochrome bd ubiquinol oxidase subunit II [EC:7.1.1.7]	CS-12H	5733.36	0.07
Metabolism	Energy metabolism	K00426	Oxidative phosphorylation	cytochrome bd ubiquinol oxidase subunit II [EC:7.1.1.7]	CS-F	2928.37	0.09
Environmental Information Processing	Signal transduction	K08738	Platinum drug resistance	cytochrome c	CS-F	247.63	0.01
Metabolism	Unclassified	K02197	Unclassified	cytochrome c-type biogenesis protein CcmE	CS-12H	4770.54	0.06
Metabolism	Unclassified	K02197	Unclassified	cytochrome c-type biogenesis protein CcmE	CS-F	1213.86	0.04
Metabolism	Unclassified	K02198	Unclassified	cytochrome c-type biogenesis protein CcmF	CS-12H	4773.92	0.06
Metabolism	Unclassified	K02198	Unclassified	cytochrome c-type biogenesis protein CcmF	CS-F	1217.99	0.04
Metabolism	Unclassified	K02200	Unclassified	cytochrome c-type biogenesis protein CcmH	CS-12H	9461.45	0.12
Metabolism	Unclassified	K02200	Unclassified	cytochrome c-type biogenesis protein CcmH	CS-F	2217.47	0.07
Metabolism	Unclassified	K02199	Unclassified	cytochrome c biogenesis protein CcmG, thiol:disulfide interchange protein DsbE	CS-12H	4773.92	0.06
Metabolism	Unclassified	K02199	Unclassified	cytochrome c biogenesis protein CcmG, thiol:disulfide interchange protein DsbE	CS-F	1217.99	0.04
Metabolism	Energy metabolism	K02259	Oxidative phosphorylation	cytochrome c oxidase assembly protein subunit 15	CS-F	451.63	0.01
Metabolism	Energy metabolism	K02274	Oxidative phosphorylation	cytochrome c oxidase subunit I [EC:7.1.1.9]	CS-F	217.9	0.01
Metabolism	Unclassified	K00428	Unclassified	cytochrome c peroxidase [EC:1.11.1.5]	CS-12H	7226.15	0.09
Metabolism	Unclassified	K00428	Unclassified	cytochrome c peroxidase [EC:1.11.1.5]	CS-F	2018.95	0.06
Metabolism	Energy metabolism	K02298	Oxidative phosphorylation	cytochrome o ubiquinol oxidase subunit I [EC:7.1.1.3]	CS-12H	4842.23	0.06
Metabolism	Energy metabolism	K02298	Oxidative phosphorylation	cytochrome o ubiquinol oxidase subunit I [EC:7.1.1.3]	CS-F	1330.25	0.04
Metabolism	Energy metabolism	K02297	Oxidative phosphorylation	cytochrome o ubiquinol oxidase subunit II [EC:7.1.1.3]	CS-12H	4842.23	0.06
Metabolism	Energy metabolism	K02297	Oxidative phosphorylation	cytochrome o ubiquinol oxidase subunit II [EC:7.1.1.3]	CS-F	1330.25	0.04
Metabolism	Energy metabolism	K02299	Oxidative phosphorylation	cytochrome o ubiquinol oxidase subunit III	CS-12H	4842.23	0.06
Metabolism	Energy metabolism	K02299	Oxidative phosphorylation	cytochrome o ubiquinol oxidase subunit III	CS-F	1330.25	0.04
Metabolism	Energy metabolism	K02300	Oxidative phosphorylation	cytochrome o ubiquinol oxidase subunit IV	CS-12H	4842.23	0.06
Metabolism	Energy metabolism	K02300	Oxidative phosphorylation	cytochrome o ubiquinol oxidase subunit IV	CS-F	1330.25	0.04
Metabolism	Nucleotide metabolism	K01485	Pyrimidine metabolism	cytosine/creatinine deaminase [EC:3.5.4.1 3.5.4.21]	CS-12H	2354.5	0.03
Metabolism	Nucleotide metabolism	K01485	Pyrimidine metabolism	cytosine/creatinine deaminase [EC:3.5.4.1 3.5.4.21]	CS-F	478.24	0.01
Metabolism	Unclassified	K15539	Unclassified	cytoskeleton protein RodZ	CS-12H	4821.23	0.06
Metabolism	Unclassified	K15539	Unclassified	cytoskeleton protein RodZ	CS-F	1298.38	0.04
Metabolism	Energy metabolism	K00058	Glycine, serine and threonine metabolism	D-3-phosphoglycerate dehydrogenase / 2-oxoglutarate reductase [EC:1.1.1.95 1.1.1.399]	CS-12H	8707.95	0.11
Metabolism	Energy metabolism	K00058	Glycine, serine and threonine metabolism	D-3-phosphoglycerate dehydrogenase / 2-oxoglutarate reductase [EC:1.1.1.95 1.1.1.399]	CS-F	4129.39	0.13
Metabolism	Metabolism of other amino acids	K03367	D-Alanine metabolism	D-alanine--poly(phosphoribitol) ligase subunit 1 [EC:6.1.1.13]	CS-12H	692.74	0.01
Metabolism	Metabolism of other amino acids	K03367	D-Alanine metabolism	D-alanine--poly(phosphoribitol) ligase subunit 1 [EC:6.1.1.13]	CS-F	1193.29	0.04
Metabolism	Metabolism of other amino acids	K14188	D-Alanine metabolism	D-alanine--poly(phosphoribitol) ligase subunit 2 [EC:6.1.1.13]	CS-12H	616.74	0.01
Metabolism	Metabolism of other amino acids	K14188	D-Alanine metabolism	D-alanine--poly(phosphoribitol) ligase subunit 2 [EC:6.1.1.13]	CS-F	989.29	0.03
Metabolism	Metabolism of other amino acids	K01921	D-Alanine metabolism	D-alanine-D-alanine ligase [EC:6.3.2.4]	CS-12H	5472.98	0.07
Metabolism	Metabolism of other amino acids	K01921	D-Alanine metabolism	D-alanine-D-alanine ligase [EC:6.3.2.4]	CS-F	2346.43	0.07
Metabolism	Amino acid metabolism	K00824	Lysine degradation	D-alanine transaminase [EC:2.6.1.21]	CS-F	206.19	0.01
Environmental Information Processing	Signal transduction	K03740	Cationic antimicrobial peptide (CAMP) resistance	D-alanine transfer protein	CS-12H	616.74	0.01
Environmental Information Processing	Signal transduction	K03740	Cationic antimicrobial peptide (CAMP) resistance	D-alanine transfer protein	CS-F	989.29	0.03
Metabolism	Unclassified	K01286	Unclassified	D-alanyl-D-alanine carboxypeptidase [EC:3.4.16.4]	CS-12H	4766.92	0.06
Metabolism	Unclassified	K01286	Unclassified	D-alanyl-D-alanine carboxypeptidase [EC:3.4.16.4]	CS-F	1207.62	0.04
Metabolism	Unclassified	K01274	Unclassified	D-alanyl-D-alanine dipeptidase [EC:3.4.13.-]	CS-F	446.46	0.01
Metabolism	Amino acid metabolism	K00285	Phenylalanine metabolism	D-amino-acid dehydrogenase [EC:1.4.5.1]	CS-12H	7414.46	0.1
Metabolism	Amino acid metabolism	K00285	Phenylalanine metabolism	D-amino-acid dehydrogenase [EC:1.4.5.1]	CS-F	2406.54	0.07
Metabolism	Unclassified	K07560	Unclassified	D-aminoacyl-tRNA deacylase [EC:3.1.1.96]	CS-12H	651.76	0.01
Metabolism	Unclassified	K07560	Unclassified	D-aminoacyl-tRNA deacylase [EC:3.1.1.96]	CS-F	1048.05	0.03
Metabolism	Unclassified	K01266	Unclassified	D-aminopeptidase [EC:3.4.11.19]	CS-12H	4591.93	0.06
Metabolism	Unclassified	K01266	Unclassified	D-aminopeptidase [EC:3.4.11.19]	CS-F	755.98	0.02
Metabolism	Glycan biosynthesis and metabolism	K03272	Lipopolysaccharide biosynthesis	D-beta-D-heptose 7-phosphate kinase / D-beta-D-heptose 1-phosphate adenosyltransferase [EC:2.7.1.167 2.7.7.70]	CS-12H	4897.23	0.06
Metabolism	Glycan biosynthesis and metabolism	K03272	Lipopolysaccharide biosynthesis	D-beta-D-heptose 7-phosphate kinase / D-beta-D-heptose 1-phosphate adenosyltransferase [EC:2.7.1.167 2.7.7.70]	CS-F	1502.38	0.05
Metabolism	Unclassified	K21911	Unclassified	D-erythrulose 4-phosphate isomerase [EC:5.3.1.34]	CS-12H	4591.93	0.06
Metabolism	Unclassified	K21911	Unclassified	D-erythrulose 4-phosphate isomerase [EC:5.3.1.34]	CS-F	755.98	0.02
Metabolism	Glycan biosynthesis and metabolism	K03273	Lipopolysaccharide biosynthesis	D-glycero-D-manno-heptose 1,7-bisphosphate phosphatase [EC:3.1.3.82 3.1.3.83]	CS-12H	4647.22	0.06
Metabolism	Glycan biosynthesis and metabolism	K03273	Lipopolysaccharide biosynthesis	D-glycero-D-manno-heptose 1,7-bisphosphate phosphatase [EC:3.1.3.82 3.1.3.83]	CS-F	848.08	0.03
Metabolism	Amino acid metabolism	K21060	Arginine and proline metabolism	D-hydroxyproline dehydrogenase [EC:1.5.99.-]	CS-F	204	0.01
Metabolism	Carbohydrate metabolism	K00102	Pyruvate metabolism	D-lactate dehydrogenase (cytochrome) [EC:1.1.2.4]	CS-12H	9355.25	0.12
Metabolism	Carbohydrate metabolism	K00102	Pyruvate metabolism	D-lactate dehydrogenase (cytochrome) [EC:1.1.2.4]	CS-F	1953.2	0.06
Metabolism	Carbohydrate metabolism	K03777	Pyruvate metabolism	D-lactate dehydrogenase (quinone) [EC:1.1.5.12]	CS-12H	4986.19	0.06
Metabolism	Carbohydrate metabolism	K03777	Pyruvate metabolism	D-lactate dehydrogenase (quinone) [EC:1.1.5.12]	CS-F	1363.51	0.04
Metabolism	Carbohydrate metabolism	K03778	Pyruvate metabolism	D-lactate dehydrogenase [EC:1.1.1.28]	CS-12H	2209.56	0.03
Metabolism	Carbohydrate metabolism	K03778	Pyruvate metabolism	D-lactate dehydrogenase [EC:1.1.1.28]	CS-F	3751.93	0.12
Environmental Information Processing	Membrane transport	K02071	ABC transporters	D-methionine transport system ATP-binding protein	CS-12H	913.87	0.01
Environmental Information Processing	Membrane transport	K02071	ABC transporters	D-methionine transport system ATP-binding protein	CS-F	1649.6	0.05
Environmental Information Processing	Membrane transport	K02072	ABC transporters	D-methionine transport system permease protein	CS-12H	915.82	0.01
Environmental Information Processing	Membrane transport	K02072	ABC transporters	D-methionine transport system permease protein	CS-F	1649.69	0.05
Environmental Information Processing	Membrane transport	K02073	ABC transporters	D-methionine transport system substrate-binding protein	CS-12H	2015.04	0.03
Environmental Information Processing	Membrane transport	K02073	ABC transporters	D-methionine transport system substrate-binding protein	CS-F	3596.28	0.11
Metabolism	Unclassified	K11737	Unclassified	D-serine/D-alanine/glycine transporter	CS-F	207.05	0.01
Metabolism	Carbohydrate metabolism	K08261	Fructose and mannose metabolism	D-sorbitol dehydrogenase (acceptor) [EC:1.1.99.21]	CS-12H	6882.5	0.09
Metabolism	Carbohydrate metabolism	K08261	Fructose and mannose metabolism	D-sorbitol dehydrogenase (acceptor) [EC:1.1.99.21]	CS-F	1118.37	0.03
Metabolism	Nucleotide metabolism	K01493	Pyrimidine metabolism	dCMP deaminase [EC:3.5.4.12]	CS-12H	576.44	0.01
Metabolism	Nucleotide metabolism	K01493	Pyrimidine metabolism	dCMP deaminase [EC:3.5.4.12]	CS-F	925.42	0.03
Metabolism	Nucleotide metabolism	K01494	Pyrimidine metabolism	dCTP deaminase [EC:3.5.4.13]	CS-12H	4842.23	0.06
Metabolism	Nucleotide metabolism	K01494	Pyrimidine metabolism	dCTP deaminase [EC:3.5.4.13]	CS-F	1322.82	0.04
Metabolism	Unclassified	K11206	Unclassified	deaminated glutathione amidase [EC:3.5.1.128]	CS-12H	4722.24	0.06
Metabolism	Unclassified	K11206	Unclassified	deaminated glutathione amidase [EC:3.5.1.128]	CS-F	1050.74	0.03
Metabolism	Unclassified	K07341	Unclassified	death on curing protein	CS-12H	2398.78	0.03
Metabolism	Unclassified	K07341	Unclassified	death on curing protein	CS-F	628.07	0.02
Metabolism	Unclassified	K12203	Unclassified	defect in organelle trafficking protein DotB [EC:7.2.4.8]	CS-12H	2396.69	0.03
Metabolism	Unclassified	K12203	Unclassified	defect in organelle trafficking protein DotB [EC:7.2.4.8]	CS-F	629.51	0.02
Metabolism	Unclassified	K12204	Unclassified	defect in organelle trafficking protein DotC	CS-12H	2472.69	0.03
Metabolism	Unclassified	K12204	Unclassified	defect in organelle trafficking protein DotC	CS-F	833.51	0.03
Metabolism	Unclassified	K12205	Unclassified	defect in organelle trafficking protein DotD	CS-12H	2396.69	0.03
Metabolism	Unclassified	K12205	Unclassified	defect in organelle trafficking protein DotD	CS-F	629.51	0.02
Metabolism	Metabolism of cofactors and vitamins	K03183	Ubiquinone and other terpenoid-quinone biosynthesis	demethylmenaquinone methyltransferase / 2-methoxy-6-polyprenyl-1,4-benzoquinol methylase [EC:2.1.1.163 2.1.1.201]	CS-12H	7787.87	0.1
Metabolism	Metabolism of cofactors and vitamins	K03183	Ubiquinone and other terpenoid-quinone biosynthesis	demethylmenaquinone methyltransferase / 2-methoxy-6-polyprenyl-1,4-benzoquinol methylase [EC:2.1.1.163 2.1.1.201]	CS-F	2831.12	0.09
Metabolism	Unclassified	K02444	Unclassified	DeoR family transcriptional regulator, glycerol-3-phosphate regulon repressor	CS-12H	4787.71	0.06
Metabolism	Unclassified	K02444	Unclassified	DeoR family transcriptional regulator, glycerol-3-phosphate regulon repressor	CS-F	1160.45	0.04
Metabolism	Unclassified	K01669	Unclassified	deoxyribodipyrimidine photo-lyase [EC:4.1.99.3]	CS-12H	5509.85	0.07
Metabolism	Unclassified	K01669	Unclassified	deoxyribodipyrimidine photo-lyase [EC:4.1.99.3]	CS-F	2491.02	0.08
Metabolism	Metabolism of cofactors and vitamins	K00859	Pantothenate and CoA biosynthesis	dephospho-CoA kinase [EC:2.7.1.24]	CS-12H	5418.67	0.07
Metabolism	Metabolism of cofactors and vitamins	K00859	Pantothenate and CoA biosynthesis	dephospho-CoA kinase [EC:2.7.1.24]	CS-F	2255.67	0.07
Metabolism	Metabolism of cofactors and vitamins	K01935	Biotin metabolism	dethiobiotin synthetase [EC:6.3.3.3]	CS-12H	7626.05	0.1
Metabolism	Metabolism of cofactors and vitamins	K01935	Biotin metabolism	dethiobiotin synthetase [EC:6.3.3.3]	CS-F	2697.12	0.08
Metabolism	Carbohydrate metabolism	K00689	Starch and sucrose metabolism	dextransucrase [EC:2.4.1.5]	CS-12H	717.25	0.01
Metabolism	Carbohydrate metabolism	K00689	Starch and sucrose metabolism	dextransucrase [EC:2.4.1.5]	CS-F	952.58	0.03
Metabolism	Nucleotide metabolism	K01129	Purine metabolism	dGTPase [EC:3.1.5.1]	CS-12H	4842.46	0.06
Metabolism	Nucleotide metabolism	K01129	Purine metabolism	dGTPase [EC:3.1.5.1]	CS-F	1332.35	0.04
Metabolism	Lipid metabolism	K07029	Glycerolipid metabolism	diacylglycerol kinase (ATP) [EC:2.7.1.107]	CS-12H	576.44	0.01
Metabolism	Lipid metabolism	K07029	Glycerolipid metabolism	diacylglycerol kinase (ATP) [EC:2.7.1.107]	CS-F	925.42	0.03
Metabolism	Unclassified	K18672	Unclassified	diadenylate cyclase [EC:2.7.7.85]	CS-12H	576.44	0.01
Metabolism	Unclassified	K18672	Unclassified	diadenylate cyclase [EC:2.7.7.85]	CS-F	925.42	0.03
Metabolism	Amino acid metabolism	K00657	Arginine and proline metabolism	diamine N-acetyltransferase [EC:2.3.1.57]	CS-12H	648.14	0.01
Metabolism	Amino acid metabolism	K00657	Arginine and proline metabolism	diamine N-acetyltransferase [EC:2.3.1.57]	CS-F	1034.51	0.03
Metabolism	Metabolism of cofactors and vitamins	K11752	Riboflavin metabolism	diaminohydroxyphosphoribosylaminopyrimidine deaminase / 5-amino-6-(5-phosphoribosylamino)uracil reductase [EC:3.5.4.26 1.1.1.193]	CS-12H	5417.7	0.07
Metabolism	Metabolism of cofactors and vitamins	K11752	Riboflavin metabolism	diaminohydroxyphosphoribosylaminopyrimidine deaminase / 5-amino-6-(5-phosphoribosylamino)uracil reductase [EC:3.5.4.26 1.1.1.193]	CS-F	2254.33	0.07
Metabolism	Amino acid metabolism	K01586	Lysine biosynthesis	diaminopimelate decarboxylase [EC:4.1.1.20]	CS-12H	5418.44	0.07
Metabolism	Amino acid metabolism	K01586	Lysine biosynthesis	diaminopimelate decarboxylase [EC:4.1.1.20]	CS-F	2253.7	0.07
Metabolism	Amino acid metabolism	K01778	Lysine biosynthesis	diaminopimelate epimerase [EC:5.1.1.7]	CS-12H	4838.61	0.06
Metabolism	Amino acid metabolism	K01778	Lysine biosynthesis	diaminopimelate epimerase [EC:5.1.1.7]	CS-F	1324.14	0.04
Metabolism	Unclassified	K03309	Unclassified	dicarboxylate/amino acid:cation (Na+ or H+) symporter, DAACS family	CS-12H	2294.17	0.03
Metabolism	Unclassified	K03309	Unclassified	dicarboxylate/amino acid:cation (Na+ or H+) symporter, DAACS family	CS-F	372.79	0.01
Metabolism	Unclassified	K13069	Unclassified	diguanylate cyclase [EC:2.7.7.65]	CS-12H	2359.09	0.03
Cellular Processes	Cellular community - prokaryotes	K21023	Biofilm formation - Pseudomonas aeruginosa	diguanylate cyclase [EC:2.7.7.65]	CS-F	163.72	0.01
Metabolism	Unclassified	K13069	Unclassified	diguanylate cyclase [EC:2.7.7.65]	CS-F	490.46	0.02
Metabolism	Unclassified	K00091	Unclassified	dihydroflavonol-4-reductase [EC:1.1.1.219]	CS-12H	4776.37	0.06
Metabolism	Unclassified	K00091	Unclassified	dihydroflavonol-4-reductase [EC:1.1.1.219]	CS-F	1231.92	0.04
Metabolism	Metabolism of cofactors and vitamins	K00287	One carbon pool by folate	dihydrofolate reductase [EC:1.5.1.3]	CS-12H	651.76	0.01
Metabolism	Metabolism of cofactors and vitamins	K00287	One carbon pool by folate	dihydrofolate reductase [EC:1.5.1.3]	CS-F	1048.05	0.03
Metabolism	Metabolism of cofactors and vitamins	K11754	Folate biosynthesis	dihydrofolate synthase / folylpolyglutamate synthase [EC:6.3.2.12 6.3.2.17]	CS-12H	6059.92	0.08
Metabolism	Metabolism of cofactors and vitamins	K11754	Folate biosynthesis	dihydrofolate synthase / folylpolyglutamate synthase [EC:6.3.2.12 6.3.2.17]	CS-F	3004.25	0.09
Metabolism	Carbohydrate metabolism	K00382	Glycolysis / Gluconeogenesis	dihydrolipoamide dehydrogenase [EC:1.8.1.4]	CS-12H	5635.66	0.07
Metabolism	Carbohydrate metabolism	K00382	Glycolysis / Gluconeogenesis	dihydrolipoamide dehydrogenase [EC:1.8.1.4]	CS-F	2771.05	0.09
Metabolism	Metabolism of cofactors and vitamins	K13940	Folate biosynthesis	dihydroneopterin aldolase / 2-amino-4-hydroxy-6-hydroxymethyldihydropteridine diphosphokinase [EC:4.1.2.25 2.7.6.3]	CS-12H	4591.93	0.06
Metabolism	Metabolism of cofactors and vitamins	K13940	Folate biosynthesis	dihydroneopterin aldolase / 2-amino-4-hydroxy-6-hydroxymethyldihydropteridine diphosphokinase [EC:4.1.2.25 2.7.6.3]	CS-F	755.98	0.02
Metabolism	Nucleotide metabolism	K01465	Pyrimidine metabolism	dihydroorotase [EC:3.5.2.3]	CS-12H	10278.5	0.13
Metabolism	Nucleotide metabolism	K01465	Pyrimidine metabolism	dihydroorotase [EC:3.5.2.3]	CS-F	3615.46	0.11
Metabolism	Nucleotide metabolism	K00226	Pyrimidine metabolism	dihydroorotate dehydrogenase (fumarate) [EC:1.3.98.1]	CS-12H	608.68	0.01
Metabolism	Nucleotide metabolism	K00226	Pyrimidine metabolism	dihydroorotate dehydrogenase (fumarate) [EC:1.3.98.1]	CS-F	1347.22	0.04
Metabolism	Nucleotide metabolism	K00254	Pyrimidine metabolism	dihydroorotate dehydrogenase [EC:1.3.5.2]	CS-12H	4842.23	0.06
Metabolism	Nucleotide metabolism	K00254	Pyrimidine metabolism	dihydroorotate dehydrogenase [EC:1.3.5.2]	CS-F	1330.25	0.04
Metabolism	Metabolism of cofactors and vitamins	K00796	Folate biosynthesis	dihydropteroate synthase [EC:2.5.1.15]	CS-12H	4907.54	0.06
Metabolism	Metabolism of cofactors and vitamins	K00796	Folate biosynthesis	dihydropteroate synthase [EC:2.5.1.15]	CS-F	1154.61	0.04
Metabolism	Nucleotide metabolism	K01464	Pyrimidine metabolism	dihydropyrimidinase [EC:3.5.2.2]	CS-12H	2399.18	0.03
Metabolism	Nucleotide metabolism	K01464	Pyrimidine metabolism	dihydropyrimidinase [EC:3.5.2.2]	CS-F	635.11	0.02
Metabolism	Nucleotide metabolism	K17723	Pyrimidine metabolism	dihydropyrimidine dehydrogenase (NAD+) subunit PreA [EC:1.3.1.1]	CS-F	264.37	0.01
Metabolism	Nucleotide metabolism	K17722	Pyrimidine metabolism	dihydropyrimidine dehydrogenase (NAD+) subunit PreT [EC:1.3.1.1]	CS-F	264.37	0.01
Metabolism	Amino acid metabolism	K01687	Valine, leucine and isoleucine biosynthesis	dihydroxy-acid dehydratase [EC:4.2.1.9]	CS-12H	5279.53	0.07
Metabolism	Amino acid metabolism	K01687	Valine, leucine and isoleucine biosynthesis	dihydroxy-acid dehydratase [EC:4.2.1.9]	CS-F	2239.37	0.07
Metabolism	Metabolism of other amino acids	K01270	Glutathione metabolism	dipeptidase D [EC:3.4.13.-]	CS-F	569.09	0.02
Metabolism	Unclassified	K05995	Unclassified	dipeptidase E [EC:3.4.13.21]	CS-12H	578.85	0.01
Metabolism	Unclassified	K05995	Unclassified	dipeptidase E [EC:3.4.13.21]	CS-F	928.23	0.03
Environmental Information Processing	Membrane transport	K12368	ABC transporters	dipeptide transport system substrate-binding protein	CS-F	177.38	0.01
Metabolism	Metabolism of terpenoids and polyketides	K01597	Terpenoid backbone biosynthesis	diphosphomevalonate decarboxylase [EC:4.1.1.33]	CS-12H	576.44	0.01
Metabolism	Metabolism of terpenoids and polyketides	K01597	Terpenoid backbone biosynthesis	diphosphomevalonate decarboxylase [EC:4.1.1.33]	CS-F	925.42	0.03
Genetic Information Processing	Replication and repair	K01246	Base excision repair	DNA-3-methyladenine glycosylase I [EC:3.2.2.20]	CS-12H	832.59	0.01
Genetic Information Processing	Replication and repair	K01246	Base excision repair	DNA-3-methyladenine glycosylase I [EC:3.2.2.20]	CS-F	1513.58	0.05
Genetic Information Processing	Replication and repair	K01247	Base excision repair	DNA-3-methyladenine glycosylase II [EC:3.2.2.21]	CS-12H	4646.24	0.06
Genetic Information Processing	Replication and repair	K01247	Base excision repair	DNA-3-methyladenine glycosylase II [EC:3.2.2.21]	CS-F	846.74	0.03
Metabolism	Unclassified	K03530	Unclassified	DNA-binding protein HU-beta	CS-12H	10472.9	0.14
Metabolism	Unclassified	K03530	Unclassified	DNA-binding protein HU-beta	CS-F	4194.62	0.13
Genetic Information Processing	Transcription	K03040	RNA polymerase	DNA-directed RNA polymerase subunit alpha [EC:2.7.7.6]	CS-12H	5418.67	0.07
Genetic Information Processing	Transcription	K03040	RNA polymerase	DNA-directed RNA polymerase subunit alpha [EC:2.7.7.6]	CS-F	2255.67	0.07
Genetic Information Processing	Transcription	K03046	RNA polymerase	DNA-directed RNA polymerase subunit beta' [EC:2.7.7.6]	CS-12H	5418.67	0.07
Genetic Information Processing	Transcription	K03046	RNA polymerase	DNA-directed RNA polymerase subunit beta' [EC:2.7.7.6]	CS-F	2255.67	0.07
Genetic Information Processing	Transcription	K03043	RNA polymerase	DNA-directed RNA polymerase subunit beta [EC:2.7.7.6]	CS-12H	5415.06	0.07
Genetic Information Processing	Transcription	K03043	RNA polymerase	DNA-directed RNA polymerase subunit beta [EC:2.7.7.6]	CS-F	2249.56	0.07
Genetic Information Processing	Transcription	K03048	RNA polymerase	DNA-directed RNA polymerase subunit delta	CS-12H	576.44	0.01
Genetic Information Processing	Transcription	K03048	RNA polymerase	DNA-directed RNA polymerase subunit delta	CS-F	925.42	0.03
Genetic Information Processing	Transcription	K03060	RNA polymerase	DNA-directed RNA polymerase subunit omega [EC:2.7.7.6]	CS-12H	3124.51	0.04
Genetic Information Processing	Transcription	K03060	RNA polymerase	DNA-directed RNA polymerase subunit omega [EC:2.7.7.6]	CS-F	1882.87	0.06
Metabolism	Unclassified	K15051	Unclassified	DNA-entry nuclease	CS-12H	1367.79	0.02
Metabolism	Unclassified	K15051	Unclassified	DNA-entry nuclease	CS-F	2295.96	0.07
Metabolism	Amino acid metabolism	K00558	Cysteine and methionine metabolism	DNA (cytosine-5)-methyltransferase 1 [EC:2.1.1.37]	CS-12H	2547.19	0.03
Metabolism	Amino acid metabolism	K00558	Cysteine and methionine metabolism	DNA (cytosine-5)-methyltransferase 1 [EC:2.1.1.37]	CS-F	891.36	0.03
Genetic Information Processing	Replication and repair	K06223	Mismatch repair	DNA adenine methylase [EC:2.1.1.72]	CS-F	167.88	0.01
Metabolism	Unclassified	K02469	Unclassified	DNA gyrase subunit A [EC:5.6.2.2]	CS-12H	5491.06	0.07
Metabolism	Unclassified	K02469	Unclassified	DNA gyrase subunit A [EC:5.6.2.2]	CS-F	2453.56	0.08
Metabolism	Unclassified	K02470	Unclassified	DNA gyrase subunit B [EC:5.6.2.2]	CS-12H	5418.67	0.07
Metabolism	Unclassified	K02470	Unclassified	DNA gyrase subunit B [EC:5.6.2.2]	CS-F	2255.67	0.07
Genetic Information Processing	Replication and repair	K03657	Nucleotide excision repair	DNA helicase II / ATP-dependent DNA helicase PcrA [EC:3.6.4.12]	CS-12H	8379.52	0.11
Genetic Information Processing	Replication and repair	K03657	Nucleotide excision repair	DNA helicase II / ATP-dependent DNA helicase PcrA [EC:3.6.4.12]	CS-F	3788.45	0.12
Genetic Information Processing	Replication and repair	K01972	DNA replication	DNA ligase (NAD+) [EC:6.5.1.2]	CS-12H	5472.98	0.07
Genetic Information Processing	Replication and repair	K01972	DNA replication	DNA ligase (NAD+) [EC:6.5.1.2]	CS-F	2346.43	0.07
Metabolism	Unclassified	K07458	Unclassified	DNA mismatch endonuclease, patch repair protein [EC:3.1.-.-]	CS-12H	2348.48	0.03
Metabolism	Unclassified	K07458	Unclassified	DNA mismatch endonuclease, patch repair protein [EC:3.1.-.-]	CS-F	463.55	0.01
Genetic Information Processing	Replication and repair	K03572	Mismatch repair	DNA mismatch repair protein MutL	CS-12H	5342.67	0.07
Genetic Information Processing	Replication and repair	K03572	Mismatch repair	DNA mismatch repair protein MutL	CS-F	2051.67	0.06
Genetic Information Processing	Replication and repair	K03555	Mismatch repair	DNA mismatch repair protein MutS	CS-12H	5418.67	0.07
Genetic Information Processing	Replication and repair	K03555	Mismatch repair	DNA mismatch repair protein MutS	CS-F	2255.67	0.07
Genetic Information Processing	Replication and repair	K07456	Mismatch repair	DNA mismatch repair protein MutS2	CS-12H	576.44	0.01
Genetic Information Processing	Replication and repair	K07456	Mismatch repair	DNA mismatch repair protein MutS2	CS-F	925.42	0.03
Metabolism	Unclassified	K03919	Unclassified	DNA oxidative demethylase [EC:1.14.11.33]	CS-12H	4821.23	0.06
Metabolism	Unclassified	K03919	Unclassified	DNA oxidative demethylase [EC:1.14.11.33]	CS-F	1298.38	0.04
Genetic Information Processing	Replication and repair	K02335	DNA replication	DNA polymerase I [EC:2.7.7.7]	CS-12H	5418.67	0.07
Genetic Information Processing	Replication and repair	K02335	DNA replication	DNA polymerase I [EC:2.7.7.7]	CS-F	2255.67	0.07
Genetic Information Processing	Replication and repair	K02337	DNA replication	DNA polymerase III subunit alpha [EC:2.7.7.7]	CS-12H	5570.67	0.07
Genetic Information Processing	Replication and repair	K02337	DNA replication	DNA polymerase III subunit alpha [EC:2.7.7.7]	CS-F	2663.67	0.08
Genetic Information Processing	Replication and repair	K03763	DNA replication	DNA polymerase III subunit alpha, Gram-positive type [EC:2.7.7.7]	CS-12H	576.44	0.01
Genetic Information Processing	Replication and repair	K03763	DNA replication	DNA polymerase III subunit alpha, Gram-positive type [EC:2.7.7.7]	CS-F	925.42	0.03
Genetic Information Processing	Replication and repair	K02338	DNA replication	DNA polymerase III subunit beta [EC:2.7.7.7]	CS-12H	5418.67	0.07
Genetic Information Processing	Replication and repair	K02338	DNA replication	DNA polymerase III subunit beta [EC:2.7.7.7]	CS-F	2255.67	0.07
Genetic Information Processing	Replication and repair	K02339	DNA replication	DNA polymerase III subunit chi [EC:2.7.7.7]	CS-12H	4842.23	0.06
Genetic Information Processing	Replication and repair	K02339	DNA replication	DNA polymerase III subunit chi [EC:2.7.7.7]	CS-F	1330.25	0.04
Genetic Information Processing	Replication and repair	K02341	DNA replication	DNA polymerase III subunit delta' [EC:2.7.7.7]	CS-12H	5342.67	0.07
Genetic Information Processing	Replication and repair	K02341	DNA replication	DNA polymerase III subunit delta' [EC:2.7.7.7]	CS-F	2051.67	0.06
Genetic Information Processing	Replication and repair	K02340	DNA replication	DNA polymerase III subunit delta [EC:2.7.7.7]	CS-12H	5418.67	0.07
Genetic Information Processing	Replication and repair	K02340	DNA replication	DNA polymerase III subunit delta [EC:2.7.7.7]	CS-F	2255.67	0.07
Genetic Information Processing	Replication and repair	K02342	DNA replication	DNA polymerase III subunit epsilon [EC:2.7.7.7]	CS-12H	5633.77	0.07
Genetic Information Processing	Replication and repair	K02342	DNA replication	DNA polymerase III subunit epsilon [EC:2.7.7.7]	CS-F	2853.19	0.09
Genetic Information Processing	Replication and repair	K02343	DNA replication	DNA polymerase III subunit gamma/tau [EC:2.7.7.7]	CS-12H	5415.06	0.07
Genetic Information Processing	Replication and repair	K02343	DNA replication	DNA polymerase III subunit gamma/tau [EC:2.7.7.7]	CS-F	2249.56	0.07
Metabolism	Unclassified	K02346	Unclassified	DNA polymerase IV [EC:2.7.7.7]	CS-12H	5418.67	0.07
Metabolism	Unclassified	K02346	Unclassified	DNA polymerase IV [EC:2.7.7.7]	CS-F	2255.67	0.07
Metabolism	Unclassified	K03502	Unclassified	DNA polymerase V	CS-12H	5468.33	0.07
Metabolism	Unclassified	K03502	Unclassified	DNA polymerase V	CS-F	2331.24	0.07
Metabolism	Unclassified	K03503	Unclassified	DNA polymerase V [EC:3.4.21.-]	CS-12H	4814.16	0.06
Metabolism	Unclassified	K03503	Unclassified	DNA polymerase V [EC:3.4.21.-]	CS-F	1182.29	0.04
Genetic Information Processing	Replication and repair	K02316	DNA replication	DNA primase [EC:2.7.7.101]	CS-12H	5199.19	0.07
Genetic Information Processing	Replication and repair	K02316	DNA replication	DNA primase [EC:2.7.7.101]	CS-F	1803.1	0.06
Metabolism	Unclassified	K04096	Unclassified	DNA processing protein	CS-12H	5417.7	0.07
Metabolism	Unclassified	K04096	Unclassified	DNA processing protein	CS-F	2254.33	0.07
Metabolism	Unclassified	K09760	Unclassified	DNA recombination protein RmuC	CS-12H	4820.98	0.06
Metabolism	Unclassified	K09760	Unclassified	DNA recombination protein RmuC	CS-F	1298.86	0.04
Metabolism	Unclassified	K04485	Unclassified	DNA repair protein RadA/Sms	CS-12H	5339.06	0.07
Metabolism	Unclassified	K04485	Unclassified	DNA repair protein RadA/Sms	CS-F	2045.56	0.06
Metabolism	Unclassified	K03630	Unclassified	DNA repair protein RadC	CS-12H	10217.6	0.13
Metabolism	Unclassified	K03630	Unclassified	DNA repair protein RadC	CS-F	3517.62	0.11
Metabolism	Unclassified	K03631	Unclassified	DNA repair protein RecN (Recombination protein N)	CS-12H	5418.67	0.07
Metabolism	Unclassified	K03631	Unclassified	DNA repair protein RecN (Recombination protein N)	CS-F	2255.67	0.07
Genetic Information Processing	Replication and repair	K03584	Homologous recombination	DNA repair protein RecO (recombination protein O)	CS-12H	3124.51	0.04
Genetic Information Processing	Replication and repair	K03584	Homologous recombination	DNA repair protein RecO (recombination protein O)	CS-F	1882.87	0.06
Metabolism	Unclassified	K03547	Unclassified	DNA repair protein SbcD/Mre11	CS-F	582.16	0.02
Genetic Information Processing	Replication and repair	K03629	Homologous recombination	DNA replication and repair protein RecF	CS-12H	5418.67	0.07
Genetic Information Processing	Replication and repair	K03629	Homologous recombination	DNA replication and repair protein RecF	CS-F	2255.67	0.07
Metabolism	Unclassified	K02086	Unclassified	DNA replication protein	CS-12H	576.44	0.01
Metabolism	Unclassified	K02086	Unclassified	DNA replication protein	CS-F	925.42	0.03
Metabolism	Unclassified	K02315	Unclassified	DNA replication protein DnaC	CS-12H	503.17	0.01
Metabolism	Unclassified	K02315	Unclassified	DNA replication protein DnaC	CS-F	1018.06	0.03
Metabolism	Unclassified	K03466	Unclassified	DNA segregation ATPase FtsK/SpoIIIE, S-DNA-T family	CS-12H	5418.67	0.07
Metabolism	Unclassified	K03466	Unclassified	DNA segregation ATPase FtsK/SpoIIIE, S-DNA-T family	CS-F	2255.67	0.07
Metabolism	Unclassified	K03168	Unclassified	DNA topoisomerase I [EC:5.6.2.1]	CS-12H	10090	0.13
Metabolism	Unclassified	K03168	Unclassified	DNA topoisomerase I [EC:5.6.2.1]	CS-F	3217.98	0.1
Metabolism	Unclassified	K03169	Unclassified	DNA topoisomerase III [EC:5.6.2.1]	CS-12H	715.68	0.01
Metabolism	Unclassified	K03169	Unclassified	DNA topoisomerase III [EC:5.6.2.1]	CS-F	1242.35	0.04
Metabolism	Unclassified	K05801	Unclassified	DnaJ like chaperone protein	CS-12H	4821.23	0.06
Metabolism	Unclassified	K05801	Unclassified	DnaJ like chaperone protein	CS-F	1298.38	0.04
Cellular Processes	Cellular community - prokaryotes	K06204	Biofilm formation - Escherichia coli	DnaK suppressor protein	CS-12H	4852.86	0.06
Cellular Processes	Cellular community - prokaryotes	K06204	Biofilm formation - Escherichia coli	DnaK suppressor protein	CS-F	1352.99	0.04
Metabolism	Glycan biosynthesis and metabolism	K00721	N-Glycan biosynthesis	dolichol-phosphate mannosyltransferase [EC:2.4.1.83]	CS-12H	9536.08	0.12
Metabolism	Glycan biosynthesis and metabolism	K00721	N-Glycan biosynthesis	dolichol-phosphate mannosyltransferase [EC:2.4.1.83]	CS-F	2418.73	0.07
Metabolism	Unclassified	K10253	Unclassified	DOPA 4,5-dioxygenase [EC:1.14.99.-]	CS-F	408	0.01
Metabolism	Glycan biosynthesis and metabolism	K01790	Streptomycin biosynthesis	dTDP-4-dehydrorhamnose 3,5-epimerase [EC:5.1.3.13]	CS-12H	5387.27	0.07
Metabolism	Glycan biosynthesis and metabolism	K01790	Streptomycin biosynthesis	dTDP-4-dehydrorhamnose 3,5-epimerase [EC:5.1.3.13]	CS-F	2210.45	0.07
Metabolism	Glycan biosynthesis and metabolism	K00067	Streptomycin biosynthesis	dTDP-4-dehydrorhamnose reductase [EC:1.1.1.133]	CS-12H	5349.16	0.07
Metabolism	Glycan biosynthesis and metabolism	K00067	Streptomycin biosynthesis	dTDP-4-dehydrorhamnose reductase [EC:1.1.1.133]	CS-F	2148.76	0.07
Metabolism	Glycan biosynthesis and metabolism	K01710	Streptomycin biosynthesis	dTDP-glucose 4,6-dehydratase [EC:4.2.1.46]	CS-12H	5497.85	0.07
Metabolism	Glycan biosynthesis and metabolism	K01710	Streptomycin biosynthesis	dTDP-glucose 4,6-dehydratase [EC:4.2.1.46]	CS-F	2477.69	0.08
Metabolism	Nucleotide metabolism	K00943	Pyrimidine metabolism	dTMP kinase [EC:2.7.4.9]	CS-12H	5494.67	0.07
Metabolism	Nucleotide metabolism	K00943	Pyrimidine metabolism	dTMP kinase [EC:2.7.4.9]	CS-F	2459.67	0.08
Metabolism	Unclassified	K11924	Unclassified	DtxR family transcriptional regulator, manganese transport regulator	CS-12H	4821.23	0.06
Metabolism	Unclassified	K11924	Unclassified	DtxR family transcriptional regulator, manganese transport regulator	CS-F	1298.38	0.04
Metabolism	Nucleotide metabolism	K01520	Pyrimidine metabolism	dUTP pyrophosphatase [EC:3.6.1.23]	CS-12H	5348.51	0.07
Metabolism	Nucleotide metabolism	K01520	Pyrimidine metabolism	dUTP pyrophosphatase [EC:3.6.1.23]	CS-F	2059.67	0.06
Metabolism	Unclassified	K00311	Unclassified	electron-transferring-flavoprotein dehydrogenase [EC:1.5.5.1]	CS-12H	7089.3	0.09
Metabolism	Unclassified	K00311	Unclassified	electron-transferring-flavoprotein dehydrogenase [EC:1.5.5.1]	CS-F	1628.92	0.05
Metabolism	Unclassified	K03522	Unclassified	electron transfer flavoprotein alpha subunit	CS-12H	7190.49	0.09
Metabolism	Unclassified	K03522	Unclassified	electron transfer flavoprotein alpha subunit	CS-F	1878.87	0.06
Metabolism	Unclassified	K03521	Unclassified	electron transfer flavoprotein beta subunit	CS-12H	7194.1	0.09
Metabolism	Unclassified	K03521	Unclassified	electron transfer flavoprotein beta subunit	CS-F	1884.98	0.06
Metabolism	Unclassified	K02355	Unclassified	elongation factor G	CS-12H	5468.39	0.07
Metabolism	Unclassified	K02355	Unclassified	elongation factor G	CS-F	2338.86	0.07
Metabolism	Unclassified	K02356	Unclassified	elongation factor P	CS-12H	5472.98	0.07
Metabolism	Unclassified	K02356	Unclassified	elongation factor P	CS-F	2346.43	0.07
Metabolism	Unclassified	K04568	Unclassified	elongation factor P--(R)-beta-lysine ligase [EC:6.3.1.-]	CS-12H	7136.39	0.09
Metabolism	Unclassified	K04568	Unclassified	elongation factor P--(R)-beta-lysine ligase [EC:6.3.1.-]	CS-F	1703.04	0.05
Metabolism	Unclassified	K02357	Unclassified	elongation factor Ts	CS-12H	5418.67	0.07
Metabolism	Unclassified	K02357	Unclassified	elongation factor Ts	CS-F	2255.67	0.07
Metabolism	Unclassified	K20542	Unclassified	endoglucanase [EC:3.2.1.4]	CS-12H	2388.77	0.03
Metabolism	Unclassified	K20542	Unclassified	endoglucanase [EC:3.2.1.4]	CS-F	527.43	0.02
Cellular Processes	Cell growth and death	K01173	Apoptosis	endonuclease G, mitochondrial	CS-12H	9457.88	0.12
Cellular Processes	Cell growth and death	K01173	Apoptosis	endonuclease G, mitochondrial	CS-F	2196.72	0.07
Genetic Information Processing	Replication and repair	K10773	Base excision repair	endonuclease III [EC:4.2.99.18]	CS-12H	4844.17	0.06
Genetic Information Processing	Replication and repair	K10773	Base excision repair	endonuclease III [EC:4.2.99.18]	CS-F	1332.92	0.04
Environmental Information Processing	Membrane transport	K16786	ABC transporters	energy-coupling factor transport system ATP-binding protein [EC:3.6.3.-]	CS-12H	2162.52	0.03
Environmental Information Processing	Membrane transport	K16787	ABC transporters	energy-coupling factor transport system ATP-binding protein [EC:3.6.3.-]	CS-12H	2162.52	0.03
Environmental Information Processing	Membrane transport	K16786	ABC transporters	energy-coupling factor transport system ATP-binding protein [EC:3.6.3.-]	CS-F	3670.64	0.11
Environmental Information Processing	Membrane transport	K16787	ABC transporters	energy-coupling factor transport system ATP-binding protein [EC:3.6.3.-]	CS-F	3670.64	0.11
Environmental Information Processing	Membrane transport	K16785	ABC transporters	energy-coupling factor transport system permease protein	CS-12H	2162.52	0.03
Environmental Information Processing	Membrane transport	K16785	ABC transporters	energy-coupling factor transport system permease protein	CS-F	3670.64	0.11
Metabolism	Unclassified	K16923	Unclassified	energy-coupling factor transport system substrate-specific component	CS-12H	577.88	0.01
Metabolism	Unclassified	K16924	Unclassified	energy-coupling factor transport system substrate-specific component	CS-12H	576.44	0.01
Metabolism	Unclassified	K16925	Unclassified	energy-coupling factor transport system substrate-specific component	CS-12H	790.38	0.01
Metabolism	Unclassified	K16923	Unclassified	energy-coupling factor transport system substrate-specific component	CS-F	926.89	0.03
Metabolism	Unclassified	K16924	Unclassified	energy-coupling factor transport system substrate-specific component	CS-F	925.42	0.03
Metabolism	Unclassified	K16925	Unclassified	energy-coupling factor transport system substrate-specific component	CS-F	1369.21	0.04
Metabolism	Amino acid metabolism	K09880	Cysteine and methionine metabolism	enolase-phosphatase E1 [EC:3.1.3.77]	CS-12H	4741.85	0.06
Metabolism	Amino acid metabolism	K09880	Cysteine and methionine metabolism	enolase-phosphatase E1 [EC:3.1.3.77]	CS-F	1090.24	0.03
Metabolism	Carbohydrate metabolism	K01689	Glycolysis / Gluconeogenesis	enolase [EC:4.2.1.11]	CS-12H	5388.75	0.07
Metabolism	Carbohydrate metabolism	K01689	Glycolysis / Gluconeogenesis	enolase [EC:4.2.1.11]	CS-F	2130.71	0.07
Metabolism	Lipid metabolism	K00208	Fatty acid biosynthesis	enoyl-[acyl-carrier protein] reductase I [EC:1.3.1.9 1.3.1.10]	CS-12H	4986.92	0.06
Metabolism	Lipid metabolism	K00208	Fatty acid biosynthesis	enoyl-[acyl-carrier protein] reductase I [EC:1.3.1.9 1.3.1.10]	CS-F	1362.75	0.04
Metabolism	Lipid metabolism	K02371	Fatty acid biosynthesis	enoyl-[acyl-carrier protein] reductase II [EC:1.3.1.9]	CS-12H	5380.5	0.07
Metabolism	Lipid metabolism	K02371	Fatty acid biosynthesis	enoyl-[acyl-carrier protein] reductase II [EC:1.3.1.9]	CS-F	2193.39	0.07
Metabolism	Carbohydrate metabolism	K01692	Fatty acid degradation	enoyl-CoA hydratase [EC:4.2.1.17]	CS-F	592.38	0.02
Metabolism	Metabolism of terpenoids and polyketides	K02364	Biosynthesis of siderophore group nonribosomal peptides	enterobactin synthetase component F [EC:6.3.2.14]	CS-F	298.26	0.01
Metabolism	Unclassified	K18979	Unclassified	epoxyqueuosine reductase [EC:1.17.99.6]	CS-12H	4838.61	0.06
Metabolism	Unclassified	K18979	Unclassified	epoxyqueuosine reductase [EC:1.17.99.6]	CS-F	1324.14	0.04
Metabolism	Unclassified	K14162	Unclassified	error-prone DNA polymerase [EC:2.7.7.7]	CS-12H	2304.97	0.03
Metabolism	Unclassified	K14162	Unclassified	error-prone DNA polymerase [EC:2.7.7.7]	CS-F	403.99	0.01
Metabolism	Unclassified	K22737	Unclassified	erythrin-vacuolar iron transport family protein	CS-12H	2370.17	0.03
Metabolism	Unclassified	K22737	Unclassified	erythrin-vacuolar iron transport family protein	CS-F	576.79	0.02
Metabolism	Unclassified	K01175	Unclassified	esterase [EC:3.1.-.-]	CS-12H	2352.08	0.03
Metabolism	Unclassified	K01175	Unclassified	esterase [EC:3.1.-.-]	CS-F	481.38	0.01
Metabolism	Lipid metabolism	K03735	Glycerophospholipid metabolism	ethanolamine ammonia-lyase large subunit [EC:4.3.1.7]	CS-F	491.4	0.02
Metabolism	Lipid metabolism	K03736	Glycerophospholipid metabolism	ethanolamine ammonia-lyase small subunit [EC:4.3.1.7]	CS-F	487.26	0.02
Metabolism	Unclassified	K16238	Unclassified	ethanolamine permease	CS-F	510.69	0.02
Metabolism	Unclassified	K12132	Unclassified	eukaryotic-like serine/threonine-protein kinase [EC:2.7.11.1]	CS-12H	775.54	0.01
Metabolism	Unclassified	K12132	Unclassified	eukaryotic-like serine/threonine-protein kinase [EC:2.7.11.1]	CS-F	1418.21	0.04
Genetic Information Processing	Replication and repair	K03701	Nucleotide excision repair	excinuclease ABC subunit A	CS-12H	10196.1	0.13
Genetic Information Processing	Replication and repair	K03701	Nucleotide excision repair	excinuclease ABC subunit A	CS-F	3477.96	0.11
Genetic Information Processing	Replication and repair	K03702	Nucleotide excision repair	excinuclease ABC subunit B	CS-12H	5418.67	0.07
Genetic Information Processing	Replication and repair	K03702	Nucleotide excision repair	excinuclease ABC subunit B	CS-F	2255.67	0.07
Genetic Information Processing	Replication and repair	K03703	Nucleotide excision repair	excinuclease ABC subunit C	CS-12H	5418.67	0.07
Genetic Information Processing	Replication and repair	K03703	Nucleotide excision repair	excinuclease ABC subunit C	CS-F	2255.67	0.07
Genetic Information Processing	Replication and repair	K01142	Base excision repair	exodeoxyribonuclease III [EC:3.1.11.2]	CS-12H	10185.6	0.13
Genetic Information Processing	Replication and repair	K01142	Base excision repair	exodeoxyribonuclease III [EC:3.1.11.2]	CS-F	3463.28	0.11
Metabolism	Unclassified	K01144	Unclassified	exodeoxyribonuclease V [EC:3.1.11.5]	CS-12H	2294.17	0.03
Metabolism	Unclassified	K01144	Unclassified	exodeoxyribonuclease V [EC:3.1.11.5]	CS-F	372.79	0.01
Genetic Information Processing	Replication and repair	K03581	Homologous recombination	exodeoxyribonuclease V alpha subunit [EC:3.1.11.5]	CS-12H	828.09	0.01
Genetic Information Processing	Replication and repair	K03581	Homologous recombination	exodeoxyribonuclease V alpha subunit [EC:3.1.11.5]	CS-F	1506.58	0.05
Genetic Information Processing	Replication and repair	K03601	Mismatch repair	exodeoxyribonuclease VII large subunit [EC:3.1.11.6]	CS-12H	10014.2	0.13
Genetic Information Processing	Replication and repair	K03601	Mismatch repair	exodeoxyribonuclease VII large subunit [EC:3.1.11.6]	CS-F	3017.76	0.09
Genetic Information Processing	Replication and repair	K03602	Mismatch repair	exodeoxyribonuclease VII small subunit [EC:3.1.11.6]	CS-12H	5422.28	0.07
Genetic Information Processing	Replication and repair	K03602	Mismatch repair	exodeoxyribonuclease VII small subunit [EC:3.1.11.6]	CS-F	2261.78	0.07
Metabolism	Nucleotide metabolism	K01524	Purine metabolism	exopolyphosphatase / guanosine-5'-triphosphate,3'-diphosphate pyrophosphatase [EC:3.6.1.11 3.6.1.40]	CS-12H	11311	0.15
Metabolism	Nucleotide metabolism	K01524	Purine metabolism	exopolyphosphatase / guanosine-5'-triphosphate,3'-diphosphate pyrophosphatase [EC:3.6.1.11 3.6.1.40]	CS-F	5192.88	0.16
Metabolism	Energy metabolism	K02108	Oxidative phosphorylation	F-type H+-transporting ATPase subunit a	CS-12H	10007	0.13
Metabolism	Energy metabolism	K02108	Oxidative phosphorylation	F-type H+-transporting ATPase subunit a	CS-F	3001.25	0.09
Metabolism	Energy metabolism	K02109	Oxidative phosphorylation	F-type H+-transporting ATPase subunit b	CS-12H	14773.9	0.19
Metabolism	Energy metabolism	K02109	Oxidative phosphorylation	F-type H+-transporting ATPase subunit b	CS-F	4208.87	0.13
Metabolism	Energy metabolism	K02110	Oxidative phosphorylation	F-type H+-transporting ATPase subunit c	CS-12H	10007	0.13
Metabolism	Energy metabolism	K02110	Oxidative phosphorylation	F-type H+-transporting ATPase subunit c	CS-F	3001.25	0.09
Metabolism	Energy metabolism	K02113	Oxidative phosphorylation	F-type H+-transporting ATPase subunit delta	CS-12H	5418.67	0.07
Metabolism	Energy metabolism	K02113	Oxidative phosphorylation	F-type H+-transporting ATPase subunit delta	CS-F	2255.67	0.07
Metabolism	Energy metabolism	K02114	Oxidative phosphorylation	F-type H+-transporting ATPase subunit epsilon	CS-12H	10007	0.13
Metabolism	Energy metabolism	K02114	Oxidative phosphorylation	F-type H+-transporting ATPase subunit epsilon	CS-F	3001.25	0.09
Metabolism	Energy metabolism	K02115	Oxidative phosphorylation	F-type H+-transporting ATPase subunit gamma	CS-12H	10007	0.13
Metabolism	Energy metabolism	K02115	Oxidative phosphorylation	F-type H+-transporting ATPase subunit gamma	CS-F	3001.25	0.09
Metabolism	Energy metabolism	K02111	Oxidative phosphorylation	F-type H+/Na+-transporting ATPase subunit alpha [EC:7.1.2.2 7.2.2.1]	CS-12H	10007	0.13
Metabolism	Energy metabolism	K02111	Oxidative phosphorylation	F-type H+/Na+-transporting ATPase subunit alpha [EC:7.1.2.2 7.2.2.1]	CS-F	3001.25	0.09
Metabolism	Energy metabolism	K02112	Oxidative phosphorylation	F-type H+/Na+-transporting ATPase subunit beta [EC:7.1.2.2 7.2.2.1]	CS-12H	10007	0.13
Metabolism	Energy metabolism	K02112	Oxidative phosphorylation	F-type H+/Na+-transporting ATPase subunit beta [EC:7.1.2.2 7.2.2.1]	CS-F	3001.25	0.09
Metabolism	Nucleotide metabolism	K22879	Purine metabolism	FAD-dependent urate hydroxylase [EC:1.14.13.113]	CS-12H	4852.37	0.06
Metabolism	Nucleotide metabolism	K22879	Purine metabolism	FAD-dependent urate hydroxylase [EC:1.14.13.113]	CS-F	1435.92	0.04
Metabolism	Unclassified	K03734	Unclassified	FAD:protein FMN transferase [EC:2.7.1.180]	CS-12H	394.63	0.01
Metabolism	Unclassified	K03734	Unclassified	FAD:protein FMN transferase [EC:2.7.1.180]	CS-F	242.38	0.01
Metabolism	Metabolism of terpenoids and polyketides	K00795	Terpenoid backbone biosynthesis	farnesyl diphosphate synthase [EC:2.5.1.1 2.5.1.10]	CS-12H	4842.23	0.06
Metabolism	Metabolism of terpenoids and polyketides	K00795	Terpenoid backbone biosynthesis	farnesyl diphosphate synthase [EC:2.5.1.1 2.5.1.10]	CS-F	1330.25	0.04
Metabolism	Unclassified	K00666	Unclassified	fatty-acyl-CoA synthase [EC:6.2.1.-]	CS-12H	4809.16	0.06
Metabolism	Unclassified	K00666	Unclassified	fatty-acyl-CoA synthase [EC:6.2.1.-]	CS-F	1280.89	0.04
Metabolism	Unclassified	K02379	Unclassified	FdhD protein	CS-F	788.67	0.02
Metabolism	Unclassified	K02380	Unclassified	FdhE protein	CS-F	542.39	0.02
Metabolism	Unclassified	K09013	Unclassified	Fe-S cluster assembly ATP-binding protein	CS-12H	5397.67	0.07
Metabolism	Unclassified	K09013	Unclassified	Fe-S cluster assembly ATP-binding protein	CS-F	2223.79	0.07
Metabolism	Unclassified	K09014	Unclassified	Fe-S cluster assembly protein SufB	CS-12H	5397.67	0.07
Metabolism	Unclassified	K09014	Unclassified	Fe-S cluster assembly protein SufB	CS-F	2223.79	0.07
Metabolism	Unclassified	K09015	Unclassified	Fe-S cluster assembly protein SufD	CS-12H	5397.67	0.07
Metabolism	Unclassified	K09015	Unclassified	Fe-S cluster assembly protein SufD	CS-F	2223.79	0.07
Metabolism	Unclassified	K05524	Unclassified	ferredoxin	CS-12H	4787.92	0.06
Metabolism	Unclassified	K05524	Unclassified	ferredoxin	CS-F	1239.49	0.04
Metabolism	Unclassified	K04755	Unclassified	ferredoxin, 2Fe-2S	CS-12H	4852.89	0.06
Metabolism	Unclassified	K04755	Unclassified	ferredoxin, 2Fe-2S	CS-F	1352.24	0.04
Metabolism	Not included in regular maps	K00528	Metabolic pathways	ferredoxin/flavodoxin---NADP+ reductase [EC:1.18.1.2 1.19.1.1]	CS-12H	4863.22	0.06
Metabolism	Unclassified	K21567	Unclassified	ferredoxin/flavodoxin---NADP+ reductase [EC:1.18.1.2 1.19.1.1]	CS-12H	576.44	0.01
Metabolism	Not included in regular maps	K00528	Metabolic pathways	ferredoxin/flavodoxin---NADP+ reductase [EC:1.18.1.2 1.19.1.1]	CS-F	1362.12	0.04
Metabolism	Unclassified	K21567	Unclassified	ferredoxin/flavodoxin---NADP+ reductase [EC:1.18.1.2 1.19.1.1]	CS-F	925.42	0.03
Environmental Information Processing	Signal transduction	K19611	Two-component system	ferric enterobactin receptor	CS-F	170.16	0.01
Metabolism	Unclassified	K04758	Unclassified	ferrous iron transport protein A	CS-12H	5186.24	0.07
Metabolism	Unclassified	K04758	Unclassified	ferrous iron transport protein A	CS-F	1997.57	0.06
Metabolism	Unclassified	K04759	Unclassified	ferrous iron transport protein B	CS-12H	5186.24	0.07
Metabolism	Unclassified	K04759	Unclassified	ferrous iron transport protein B	CS-F	1997.57	0.06
Metabolism	Unclassified	K07346	Unclassified	fimbrial chaperone protein	CS-F	366.29	0.01
Metabolism	Unclassified	K07351	Unclassified	fimbrial protein	CS-F	168.81	0.01
Metabolism	Unclassified	K03773	Unclassified	FKBP-type peptidyl-prolyl cis-trans isomerase FklB [EC:5.2.1.8]	CS-12H	2548.06	0.03
Metabolism	Unclassified	K03773	Unclassified	FKBP-type peptidyl-prolyl cis-trans isomerase FklB [EC:5.2.1.8]	CS-F	957.46	0.03
Cellular Processes	Cell motility	K02386	Flagellar assembly	flagella basal body P-ring formation protein FlgA	CS-12H	4722.48	0.06
Cellular Processes	Cell motility	K02386	Flagellar assembly	flagella basal body P-ring formation protein FlgA	CS-F	1052.84	0.03
Cellular Processes	Cell motility	K02389	Flagellar assembly	flagellar basal-body rod modification protein FlgD	CS-12H	4722.48	0.06
Cellular Processes	Cell motility	K02389	Flagellar assembly	flagellar basal-body rod modification protein FlgD	CS-F	1052.84	0.03
Cellular Processes	Cell motility	K02387	Flagellar assembly	flagellar basal-body rod protein FlgB	CS-12H	4646.48	0.06
Cellular Processes	Cell motility	K02387	Flagellar assembly	flagellar basal-body rod protein FlgB	CS-F	848.84	0.03
Cellular Processes	Cell motility	K02388	Flagellar assembly	flagellar basal-body rod protein FlgC	CS-12H	4646.48	0.06
Cellular Processes	Cell motility	K02388	Flagellar assembly	flagellar basal-body rod protein FlgC	CS-F	848.84	0.03
Cellular Processes	Cell motility	K02391	Flagellar assembly	flagellar basal-body rod protein FlgF	CS-12H	4722.48	0.06
Cellular Processes	Cell motility	K02391	Flagellar assembly	flagellar basal-body rod protein FlgF	CS-F	1052.84	0.03
Cellular Processes	Cell motility	K02392	Flagellar assembly	flagellar basal-body rod protein FlgG	CS-12H	4722.48	0.06
Cellular Processes	Cell motility	K02392	Flagellar assembly	flagellar basal-body rod protein FlgG	CS-F	1052.84	0.03
Metabolism	Unclassified	K06602	Unclassified	flagellar biosynthesis activator protein FlaF	CS-12H	2297.77	0.03
Metabolism	Unclassified	K06602	Unclassified	flagellar biosynthesis activator protein FlaF	CS-F	383.19	0.01
Cellular Processes	Cell motility	K02400	Flagellar assembly	flagellar biosynthesis protein FlhA	CS-12H	4722.48	0.06
Cellular Processes	Cell motility	K02400	Flagellar assembly	flagellar biosynthesis protein FlhA	CS-F	1052.84	0.03
Cellular Processes	Cell motility	K02401	Flagellar assembly	flagellar biosynthesis protein FlhB	CS-12H	4722.48	0.06
Cellular Processes	Cell motility	K02401	Flagellar assembly	flagellar biosynthesis protein FlhB	CS-F	1052.84	0.03
Cellular Processes	Cell motility	K02419	Flagellar assembly	flagellar biosynthesis protein FliP	CS-12H	4722.48	0.06
Cellular Processes	Cell motility	K02419	Flagellar assembly	flagellar biosynthesis protein FliP	CS-F	1052.84	0.03
Cellular Processes	Cell motility	K02420	Flagellar assembly	flagellar biosynthesis protein FliQ	CS-12H	4722.48	0.06
Cellular Processes	Cell motility	K02420	Flagellar assembly	flagellar biosynthesis protein FliQ	CS-F	1052.84	0.03
Cellular Processes	Cell motility	K02421	Flagellar assembly	flagellar biosynthesis protein FliR	CS-12H	4722.48	0.06
Cellular Processes	Cell motility	K02421	Flagellar assembly	flagellar biosynthesis protein FliR	CS-F	1052.84	0.03
Cellular Processes	Cell motility	K02396	Flagellar assembly	flagellar hook-associated protein 1	CS-12H	4722.48	0.06
Cellular Processes	Cell motility	K02396	Flagellar assembly	flagellar hook-associated protein 1	CS-F	1052.84	0.03
Cellular Processes	Cell motility	K02397	Flagellar assembly	flagellar hook-associated protein 3 FlgL	CS-12H	4722.48	0.06
Cellular Processes	Cell motility	K02397	Flagellar assembly	flagellar hook-associated protein 3 FlgL	CS-F	1052.84	0.03
Cellular Processes	Cell motility	K02408	Flagellar assembly	flagellar hook-basal body complex protein FliE	CS-12H	4722.48	0.06
Cellular Processes	Cell motility	K02408	Flagellar assembly	flagellar hook-basal body complex protein FliE	CS-F	1052.84	0.03
Cellular Processes	Cell motility	K02390	Flagellar assembly	flagellar hook protein FlgE	CS-12H	4722.48	0.06
Cellular Processes	Cell motility	K02390	Flagellar assembly	flagellar hook protein FlgE	CS-F	1052.84	0.03
Cellular Processes	Cell motility	K02393	Flagellar assembly	flagellar L-ring protein FlgH	CS-12H	4722.48	0.06
Cellular Processes	Cell motility	K02393	Flagellar assembly	flagellar L-ring protein FlgH	CS-F	1052.84	0.03
Cellular Processes	Cell motility	K02409	Flagellar assembly	flagellar M-ring protein FliF	CS-12H	4722.48	0.06
Cellular Processes	Cell motility	K02409	Flagellar assembly	flagellar M-ring protein FliF	CS-F	1052.84	0.03
Cellular Processes	Cell motility	K02410	Bacterial chemotaxis	flagellar motor switch protein FliG	CS-12H	4722.48	0.06
Cellular Processes	Cell motility	K02410	Bacterial chemotaxis	flagellar motor switch protein FliG	CS-F	1052.84	0.03
Cellular Processes	Cell motility	K02416	Bacterial chemotaxis	flagellar motor switch protein FliM	CS-12H	4722.48	0.06
Cellular Processes	Cell motility	K02416	Bacterial chemotaxis	flagellar motor switch protein FliM	CS-F	1052.84	0.03
Cellular Processes	Cell motility	K02417	Bacterial chemotaxis	flagellar motor switch protein FliN	CS-12H	4722.48	0.06
Cellular Processes	Cell motility	K02417	Bacterial chemotaxis	flagellar motor switch protein FliN	CS-F	1052.84	0.03
Cellular Processes	Cell motility	K02394	Flagellar assembly	flagellar P-ring protein FlgI	CS-12H	4722.48	0.06
Cellular Processes	Cell motility	K02394	Flagellar assembly	flagellar P-ring protein FlgI	CS-F	1052.84	0.03
Cellular Processes	Cell motility	K02415	Flagellar assembly	flagellar protein FliL	CS-12H	4722.48	0.06
Cellular Processes	Cell motility	K02415	Flagellar assembly	flagellar protein FliL	CS-F	1052.84	0.03
Environmental Information Processing	Signal transduction	K02406	Two-component system	flagellin	CS-12H	4724.67	0.06
Environmental Information Processing	Signal transduction	K02406	Two-component system	flagellin	CS-F	1055.03	0.03
Cellular Processes	Cell motility	K02412	Flagellar assembly	flagellum-specific ATP synthase [EC:7.4.2.8]	CS-12H	4722.48	0.06
Cellular Processes	Cell motility	K02412	Flagellar assembly	flagellum-specific ATP synthase [EC:7.4.2.8]	CS-F	1052.84	0.03
Metabolism	Metabolism of cofactors and vitamins	K03186	Ubiquinone and other terpenoid-quinone biosynthesis	flavin prenyltransferase [EC:2.5.1.129]	CS-F	185.81	0.01
Metabolism	Nucleotide metabolism	K09024	Pyrimidine metabolism	flavin reductase [EC:1.5.1.-]	CS-F	641.2	0.02
Metabolism	Unclassified	K06199	Unclassified	fluoride exporter	CS-12H	4011.86	0.05
Metabolism	Unclassified	K06199	Unclassified	fluoride exporter	CS-F	3495.74	0.11
Metabolism	Unclassified	K01118	Unclassified	FMN-dependent NADH-azoreductase [EC:1.7.1.17]	CS-12H	4734.25	0.06
Metabolism	Unclassified	K01118	Unclassified	FMN-dependent NADH-azoreductase [EC:1.7.1.17]	CS-F	974.64	0.03
Metabolism	Metabolism of cofactors and vitamins	K19286	Riboflavin metabolism	FMN reductase [NAD(P)H] [EC:1.5.1.39]	CS-F	446.46	0.01
Metabolism	Unclassified	K07533	Unclassified	foldase protein PrsA [EC:5.2.1.8]	CS-12H	577.42	0.01
Metabolism	Unclassified	K07533	Unclassified	foldase protein PrsA [EC:5.2.1.8]	CS-F	926.75	0.03
Metabolism	Carbohydrate metabolism	K01455	Cyanoamino acid metabolism	formamidase [EC:3.5.1.49]	CS-F	244.13	0.01
Genetic Information Processing	Replication and repair	K10563	Base excision repair	formamidopyrimidine-DNA glycosylase [EC:3.2.2.23 4.2.99.18]	CS-12H	5418.67	0.07
Genetic Information Processing	Replication and repair	K10563	Base excision repair	formamidopyrimidine-DNA glycosylase [EC:3.2.2.23 4.2.99.18]	CS-F	2255.67	0.07
Metabolism	Energy metabolism	K01938	One carbon pool by folate	formate--tetrahydrofolate ligase [EC:6.3.4.3]	CS-12H	576.44	0.01
Metabolism	Energy metabolism	K01938	One carbon pool by folate	formate--tetrahydrofolate ligase [EC:6.3.4.3]	CS-F	925.42	0.03
Metabolism	Carbohydrate metabolism	K00656	Pyruvate metabolism	formate C-acetyltransferase [EC:2.3.1.54]	CS-F	208.98	0.01
Environmental Information Processing	Signal transduction	K08348	Two-component system	formate dehydrogenase-N, alpha subunit [EC:1.17.5.3]	CS-F	175.43	0.01
Metabolism	Unclassified	K22015	Unclassified	formate dehydrogenase (acceptor) [EC:1.17.99.7]	CS-F	264.05	0.01
Metabolism	Carbohydrate metabolism	K00124	Glyoxylate and dicarboxylate metabolism	formate dehydrogenase iron-sulfur subunit	CS-F	542.39	0.02
Metabolism	Carbohydrate metabolism	K00123	Glyoxylate and dicarboxylate metabolism	formate dehydrogenase major subunit [EC:1.17.1.9]	CS-F	417.37	0.01
Metabolism	Carbohydrate metabolism	K00127	Glyoxylate and dicarboxylate metabolism	formate dehydrogenase subunit gamma	CS-F	542.39	0.02
Metabolism	Unclassified	K21993	Unclassified	formate transporter	CS-12H	433.69	0.01
Metabolism	Unclassified	K21993	Unclassified	formate transporter	CS-F	895.58	0.03
Metabolism	Amino acid metabolism	K05603	Histidine metabolism	formimidoylglutamate deiminase [EC:3.5.3.13]	CS-12H	2296.36	0.03
Metabolism	Amino acid metabolism	K05603	Histidine metabolism	formimidoylglutamate deiminase [EC:3.5.3.13]	CS-F	374.98	0.01
Metabolism	Metabolism of cofactors and vitamins	K20895	Thiamine metabolism	formylaminopyrimidine deformylase [EC:3.5.1.-]	CS-F	446.46	0.01
Metabolism	Carbohydrate metabolism	K01433	Glyoxylate and dicarboxylate metabolism	formyltetrahydrofolate deformylase [EC:3.5.1.10]	CS-12H	4842.23	0.06
Metabolism	Carbohydrate metabolism	K01433	Glyoxylate and dicarboxylate metabolism	formyltetrahydrofolate deformylase [EC:3.5.1.10]	CS-F	1337.68	0.04
Metabolism	Carbohydrate metabolism	K03332	Fructose and mannose metabolism	fructan beta-fructosidase [EC:3.2.1.80]	CS-12H	2297.77	0.03
Metabolism	Carbohydrate metabolism	K03332	Fructose and mannose metabolism	fructan beta-fructosidase [EC:3.2.1.80]	CS-F	383.19	0.01
Metabolism	Carbohydrate metabolism	K00847	Fructose and mannose metabolism	fructokinase [EC:2.7.1.4]	CS-12H	5601.3	0.07
Metabolism	Carbohydrate metabolism	K00847	Fructose and mannose metabolism	fructokinase [EC:2.7.1.4]	CS-F	2350.96	0.07
Metabolism	Carbohydrate metabolism	K11532	Glycolysis / Gluconeogenesis	fructose-1,6-bisphosphatase II / sedoheptulose-1,7-bisphosphatase [EC:3.1.3.11 3.1.3.37]	CS-12H	4766.92	0.06
Metabolism	Carbohydrate metabolism	K11532	Glycolysis / Gluconeogenesis	fructose-1,6-bisphosphatase II / sedoheptulose-1,7-bisphosphatase [EC:3.1.3.11 3.1.3.37]	CS-F	1207.62	0.04
Metabolism	Carbohydrate metabolism	K01623	Glycolysis / Gluconeogenesis	fructose-bisphosphate aldolase, class I [EC:4.1.2.13]	CS-12H	4591.93	0.06
Metabolism	Carbohydrate metabolism	K01623	Glycolysis / Gluconeogenesis	fructose-bisphosphate aldolase, class I [EC:4.1.2.13]	CS-F	755.98	0.02
Metabolism	Carbohydrate metabolism	K11645	Glycolysis / Gluconeogenesis	fructose-bisphosphate aldolase, class I [EC:4.1.2.13]	CS-F	544.49	0.02
Metabolism	Carbohydrate metabolism	K01624	Glycolysis / Gluconeogenesis	fructose-bisphosphate aldolase, class II [EC:4.1.2.13]	CS-12H	4726.45	0.06
Metabolism	Carbohydrate metabolism	K01624	Glycolysis / Gluconeogenesis	fructose-bisphosphate aldolase, class II [EC:4.1.2.13]	CS-F	972.38	0.03
Metabolism	Carbohydrate metabolism	K02768	Fructose and mannose metabolism	fructose PTS system EIIA component [EC:2.7.1.202]	CS-F	177.97	0.01
Metabolism	Carbohydrate metabolism	K02769	Fructose and mannose metabolism	fructose PTS system EIIB component [EC:2.7.1.202]	CS-F	171.86	0.01
Metabolism	Carbohydrate metabolism	K02770	Fructose and mannose metabolism	fructose PTS system EIIBC or EIIC component [EC:2.7.1.202]	CS-F	171.86	0.01
Metabolism	Carbohydrate metabolism	K00040	Pentose and glucuronate interconversions	fructuronate reductase [EC:1.1.1.57]	CS-F	343.8	0.01
Metabolism	Carbohydrate metabolism	K01676	Citrate cycle (TCA cycle)	fumarate hydratase, class I [EC:4.2.1.2]	CS-F	665.03	0.02
Metabolism	Carbohydrate metabolism	K01679	Citrate cycle (TCA cycle)	fumarate hydratase, class II [EC:4.2.1.2]	CS-12H	4990.83	0.06
Metabolism	Carbohydrate metabolism	K01679	Citrate cycle (TCA cycle)	fumarate hydratase, class II [EC:4.2.1.2]	CS-F	1373.98	0.04
Metabolism	Carbohydrate metabolism	K00244	Citrate cycle (TCA cycle)	fumarate reductase flavoprotein subunit [EC:1.3.5.4]	CS-12H	681.68	0.01
Metabolism	Carbohydrate metabolism	K00244	Citrate cycle (TCA cycle)	fumarate reductase flavoprotein subunit [EC:1.3.5.4]	CS-F	1102.8	0.03
Metabolism	Unclassified	K03711	Unclassified	Fur family transcriptional regulator, ferric uptake regulator	CS-12H	5081.05	0.07
Metabolism	Unclassified	K03711	Unclassified	Fur family transcriptional regulator, ferric uptake regulator	CS-F	1811.25	0.06
Metabolism	Unclassified	K09825	Unclassified	Fur family transcriptional regulator, peroxide stress response regulator	CS-F	476.29	0.01
Cellular Processes	Cellular community - prokaryotes	K09823	Quorum sensing	Fur family transcriptional regulator, zinc uptake regulator	CS-12H	4842.23	0.06
Metabolism	Unclassified	K02076	Unclassified	Fur family transcriptional regulator, zinc uptake regulator	CS-12H	431.75	0.01
Cellular Processes	Cellular community - prokaryotes	K09823	Quorum sensing	Fur family transcriptional regulator, zinc uptake regulator	CS-F	1330.25	0.04
Metabolism	Unclassified	K02076	Unclassified	Fur family transcriptional regulator, zinc uptake regulator	CS-F	892.92	0.03
Genetic Information Processing	Folding, sorting and degradation	K03110	Quorum sensing	fused signal recognition particle receptor	CS-12H	5417.7	0.07
Genetic Information Processing	Folding, sorting and degradation	K03110	Quorum sensing	fused signal recognition particle receptor	CS-F	2254.33	0.07
Metabolism	Unclassified	K11735	Unclassified	GABA permease	CS-F	539.8	0.02
Metabolism	Carbohydrate metabolism	K00849	Galactose metabolism	galactokinase [EC:2.7.1.6]	CS-12H	1280.57	0.02
Metabolism	Carbohydrate metabolism	K00849	Galactose metabolism	galactokinase [EC:2.7.1.6]	CS-F	2357.74	0.07
Metabolism	Metabolism of other amino acids	K00681	Taurine and hypotaurine metabolism	gamma-glutamyltranspeptidase / glutathione hydrolase [EC:2.3.2.2 3.4.19.13]	CS-12H	19018.9	0.25
Metabolism	Metabolism of other amino acids	K00681	Taurine and hypotaurine metabolism	gamma-glutamyltranspeptidase / glutathione hydrolase [EC:2.3.2.2 3.4.19.13]	CS-F	4595.37	0.14
Cellular Processes	Cell growth and death	K13583	Cell cycle - Caulobacter	GcrA cell cycle regulator	CS-12H	4766.92	0.06
Cellular Processes	Cell growth and death	K13583	Cell cycle - Caulobacter	GcrA cell cycle regulator	CS-F	1207.62	0.04
Metabolism	Carbohydrate metabolism	K15856	Fructose and mannose metabolism	GDP-4-dehydro-6-deoxy-D-mannose reductase [EC:1.1.1.281]	CS-12H	9180.27	0.12
Metabolism	Carbohydrate metabolism	K15856	Fructose and mannose metabolism	GDP-4-dehydro-6-deoxy-D-mannose reductase [EC:1.1.1.281]	CS-F	1501.57	0.05
Metabolism	Carbohydrate metabolism	K01711	Fructose and mannose metabolism	GDPmannose 4,6-dehydratase [EC:4.2.1.47]	CS-12H	4642.4	0.06
Metabolism	Carbohydrate metabolism	K01711	Fructose and mannose metabolism	GDPmannose 4,6-dehydratase [EC:4.2.1.47]	CS-F	834.25	0.03
Environmental Information Processing	Membrane transport	K02453	Bacterial secretion system	general secretion pathway protein D	CS-F	312.09	0.01
Environmental Information Processing	Membrane transport	K02454	Bacterial secretion system	general secretion pathway protein E [EC:7.4.2.8]	CS-F	343.97	0.01
Environmental Information Processing	Membrane transport	K02455	Bacterial secretion system	general secretion pathway protein F	CS-F	318.2	0.01
Environmental Information Processing	Membrane transport	K02456	Bacterial secretion system	general secretion pathway protein G	CS-12H	2460.67	0.03
Environmental Information Processing	Membrane transport	K02456	Bacterial secretion system	general secretion pathway protein G	CS-F	722.87	0.02
Environmental Information Processing	Membrane transport	K02457	Bacterial secretion system	general secretion pathway protein H	CS-F	286.33	0.01
Environmental Information Processing	Membrane transport	K02458	Bacterial secretion system	general secretion pathway protein I	CS-F	318.2	0.01
Environmental Information Processing	Membrane transport	K02459	Bacterial secretion system	general secretion pathway protein J	CS-F	318.2	0.01
Environmental Information Processing	Membrane transport	K02460	Bacterial secretion system	general secretion pathway protein K	CS-F	318.2	0.01
Environmental Information Processing	Membrane transport	K02461	Bacterial secretion system	general secretion pathway protein L	CS-F	318.2	0.01
Environmental Information Processing	Membrane transport	K02462	Bacterial secretion system	general secretion pathway protein M	CS-F	318.2	0.01
Environmental Information Processing	Membrane transport	K02464	Bacterial secretion system	general secretion pathway protein O [EC:3.4.23.43 2.1.1.-]	CS-F	286.33	0.01
Metabolism	Unclassified	K07570	Unclassified	general stress protein 13	CS-12H	575.47	0.01
Metabolism	Unclassified	K07570	Unclassified	general stress protein 13	CS-F	924.08	0.03
Metabolism	Metabolism of terpenoids and polyketides	K13789	Terpenoid backbone biosynthesis	geranylgeranyl diphosphate synthase, type II [EC:2.5.1.1 2.5.1.10 2.5.1.29]	CS-12H	576.44	0.01
Metabolism	Metabolism of terpenoids and polyketides	K13789	Terpenoid backbone biosynthesis	geranylgeranyl diphosphate synthase, type II [EC:2.5.1.1 2.5.1.10 2.5.1.29]	CS-F	925.42	0.03
Metabolism	Carbohydrate metabolism	K02783	Fructose and mannose metabolism	glucitol/sorbitol PTS system EIIC component	CS-F	177.33	0.01
Metabolism	Carbohydrate metabolism	K00845	Glycolysis / Gluconeogenesis	glucokinase [EC:2.7.1.2]	CS-12H	9811.02	0.13
Metabolism	Carbohydrate metabolism	K00845	Glycolysis / Gluconeogenesis	glucokinase [EC:2.7.1.2]	CS-F	2517.74	0.08
Metabolism	Carbohydrate metabolism	K06151	Pentose phosphate pathway	gluconate 2-dehydrogenase alpha chain [EC:1.1.99.3]	CS-12H	6964.59	0.09
Metabolism	Carbohydrate metabolism	K06151	Pentose phosphate pathway	gluconate 2-dehydrogenase alpha chain [EC:1.1.99.3]	CS-F	1338.37	0.04
Metabolism	Carbohydrate metabolism	K06152	Pentose phosphate pathway	gluconate 2-dehydrogenase gamma chain [EC:1.1.99.3]	CS-12H	6964.59	0.09
Metabolism	Carbohydrate metabolism	K06152	Pentose phosphate pathway	gluconate 2-dehydrogenase gamma chain [EC:1.1.99.3]	CS-F	1338.37	0.04
Metabolism	Unclassified	K00046	Unclassified	gluconate 5-dehydrogenase [EC:1.1.1.69]	CS-12H	4597.98	0.06
Metabolism	Unclassified	K00046	Unclassified	gluconate 5-dehydrogenase [EC:1.1.1.69]	CS-F	766.51	0.02
Metabolism	Unclassified	K03299	Unclassified	gluconate:H+ symporter, GntP family	CS-12H	3554.55	0.05
Metabolism	Unclassified	K03299	Unclassified	gluconate:H+ symporter, GntP family	CS-F	2484.19	0.08
Metabolism	Carbohydrate metabolism	K00851	Pentose phosphate pathway	gluconokinase [EC:2.7.1.12]	CS-12H	5345.99	0.07
Metabolism	Carbohydrate metabolism	K00851	Pentose phosphate pathway	gluconokinase [EC:2.7.1.12]	CS-F	2054.5	0.06
Metabolism	Carbohydrate metabolism	K01053	Pentose phosphate pathway	gluconolactonase [EC:3.1.1.17]	CS-12H	9361.04	0.12
Metabolism	Carbohydrate metabolism	K01053	Pentose phosphate pathway	gluconolactonase [EC:3.1.1.17]	CS-F	1965.79	0.06
Metabolism	Carbohydrate metabolism	K02564	Amino sugar and nucleotide sugar metabolism	glucosamine-6-phosphate deaminase [EC:3.5.99.6]	CS-12H	7521.3	0.1
Metabolism	Carbohydrate metabolism	K02564	Amino sugar and nucleotide sugar metabolism	glucosamine-6-phosphate deaminase [EC:3.5.99.6]	CS-F	2150.64	0.07
Metabolism	Carbohydrate metabolism	K01085	Glycolysis / Gluconeogenesis	glucose-1-phosphatase [EC:3.1.3.10]	CS-12H	2346.29	0.03
Metabolism	Carbohydrate metabolism	K01085	Glycolysis / Gluconeogenesis	glucose-1-phosphatase [EC:3.1.3.10]	CS-F	461.36	0.01
Metabolism	Glycan biosynthesis and metabolism	K00973	Streptomycin biosynthesis	glucose-1-phosphate thymidylyltransferase [EC:2.7.7.24]	CS-12H	5644.21	0.07
Metabolism	Glycan biosynthesis and metabolism	K00973	Streptomycin biosynthesis	glucose-1-phosphate thymidylyltransferase [EC:2.7.7.24]	CS-F	2513.63	0.08
Metabolism	Carbohydrate metabolism	K00036	Pentose phosphate pathway	glucose-6-phosphate 1-dehydrogenase [EC:1.1.1.49 1.1.1.363]	CS-12H	5399.92	0.07
Metabolism	Carbohydrate metabolism	K00036	Pentose phosphate pathway	glucose-6-phosphate 1-dehydrogenase [EC:1.1.1.49 1.1.1.363]	CS-F	2227.29	0.07
Metabolism	Carbohydrate metabolism	K01810	Glycolysis / Gluconeogenesis	glucose-6-phosphate isomerase [EC:5.3.1.9]	CS-12H	651.76	0.01
Metabolism	Carbohydrate metabolism	K01810	Glycolysis / Gluconeogenesis	glucose-6-phosphate isomerase [EC:5.3.1.9]	CS-F	1048.05	0.03
Metabolism	Carbohydrate metabolism	K00034	Pentose phosphate pathway	glucose 1-dehydrogenase [EC:1.1.1.47]	CS-12H	4591.93	0.06
Metabolism	Carbohydrate metabolism	K00034	Pentose phosphate pathway	glucose 1-dehydrogenase [EC:1.1.1.47]	CS-F	755.98	0.02
Metabolism	Carbohydrate metabolism	K19813	Pentose phosphate pathway	glucose dehydrogenase [EC:1.1.5.9]	CS-12H	2472.75	0.03
Metabolism	Carbohydrate metabolism	K19813	Pentose phosphate pathway	glucose dehydrogenase [EC:1.1.5.9]	CS-F	834.82	0.03
Metabolism	Unclassified	K05340	Unclassified	glucose uptake protein	CS-12H	576.44	0.01
Metabolism	Unclassified	K05340	Unclassified	glucose uptake protein	CS-F	925.42	0.03
Metabolism	Amino acid metabolism	K01919	Cysteine and methionine metabolism	glutamate--cysteine ligase [EC:6.3.2.2]	CS-12H	5416.73	0.07
Metabolism	Amino acid metabolism	K01919	Cysteine and methionine metabolism	glutamate--cysteine ligase [EC:6.3.2.2]	CS-F	2253	0.07
Metabolism	Amino acid metabolism	K00147	Arginine and proline metabolism	glutamate-5-semialdehyde dehydrogenase [EC:1.2.1.41]	CS-12H	5415.06	0.07
Metabolism	Amino acid metabolism	K00147	Arginine and proline metabolism	glutamate-5-semialdehyde dehydrogenase [EC:1.2.1.41]	CS-F	2249.56	0.07
Metabolism	Amino acid metabolism	K00931	Arginine and proline metabolism	glutamate 5-kinase [EC:2.7.2.11]	CS-12H	5418.67	0.07
Metabolism	Amino acid metabolism	K00931	Arginine and proline metabolism	glutamate 5-kinase [EC:2.7.2.11]	CS-F	2255.67	0.07
Metabolism	Unclassified	K01295	Unclassified	glutamate carboxypeptidase [EC:3.4.17.11]	CS-12H	2296.6	0.03
Metabolism	Unclassified	K01295	Unclassified	glutamate carboxypeptidase [EC:3.4.17.11]	CS-F	377.08	0.01
Metabolism	Amino acid metabolism	K00620	Arginine biosynthesis	glutamate N-acetyltransferase / amino-acid N-acetyltransferase [EC:2.3.1.35 2.3.1.1]	CS-12H	5364.36	0.07
Metabolism	Amino acid metabolism	K00620	Arginine biosynthesis	glutamate N-acetyltransferase / amino-acid N-acetyltransferase [EC:2.3.1.35 2.3.1.1]	CS-F	2164.9	0.07
Metabolism	Metabolism of other amino acids	K01776	D-Glutamine and D-glutamate metabolism	glutamate racemase [EC:5.1.1.3]	CS-12H	5438.7	0.07
Metabolism	Metabolism of other amino acids	K01776	D-Glutamine and D-glutamate metabolism	glutamate racemase [EC:5.1.1.3]	CS-F	2278.78	0.07
Metabolism	Energy metabolism	K00265	Alanine, aspartate and glutamate metabolism	glutamate synthase (NADPH) large chain [EC:1.4.1.13]	CS-12H	5237.82	0.07
Metabolism	Energy metabolism	K00265	Alanine, aspartate and glutamate metabolism	glutamate synthase (NADPH) large chain [EC:1.4.1.13]	CS-F	2164.15	0.07
Metabolism	Energy metabolism	K00266	Alanine, aspartate and glutamate metabolism	glutamate synthase (NADPH) small chain [EC:1.4.1.13]	CS-12H	5272.31	0.07
Metabolism	Energy metabolism	K00266	Alanine, aspartate and glutamate metabolism	glutamate synthase (NADPH) small chain [EC:1.4.1.13]	CS-F	2219.72	0.07
Environmental Information Processing	Membrane transport	K10004	ABC transporters	glutamate/aspartate transport system ATP-binding protein [EC:7.4.2.1]	CS-12H	2369.48	0.03
Environmental Information Processing	Membrane transport	K10004	ABC transporters	glutamate/aspartate transport system ATP-binding protein [EC:7.4.2.1]	CS-F	495.42	0.02
Metabolism	Amino acid metabolism	K01425	Arginine biosynthesis	glutaminase [EC:3.5.1.2]	CS-12H	4667.24	0.06
Metabolism	Amino acid metabolism	K01425	Arginine biosynthesis	glutaminase [EC:3.5.1.2]	CS-F	871.19	0.03
Metabolism	Carbohydrate metabolism	K00820	Alanine, aspartate and glutamate metabolism	glutamine---fructose-6-phosphate transaminase (isomerizing) [EC:2.6.1.16]	CS-12H	5422.27	0.07
Metabolism	Carbohydrate metabolism	K00820	Alanine, aspartate and glutamate metabolism	glutamine---fructose-6-phosphate transaminase (isomerizing) [EC:2.6.1.16]	CS-F	2266.07	0.07
Metabolism	Carbohydrate metabolism	K01915	Arginine biosynthesis	glutamine synthetase [EC:6.3.1.2]	CS-12H	5418.67	0.07
Metabolism	Carbohydrate metabolism	K01915	Arginine biosynthesis	glutamine synthetase [EC:6.3.1.2]	CS-F	2263.1	0.07
Metabolism	Unclassified	K01894	Unclassified	glutamyl-Q tRNA(Asp) synthetase [EC:6.1.1.-]	CS-12H	4841.99	0.06
Metabolism	Unclassified	K01894	Unclassified	glutamyl-Q tRNA(Asp) synthetase [EC:6.1.1.-]	CS-F	1328.16	0.04
Metabolism	Metabolism of cofactors and vitamins	K01885	Porphyrin and chlorophyll metabolism	glutamyl-tRNA synthetase [EC:6.1.1.17]	CS-12H	9609.14	0.12
Metabolism	Metabolism of cofactors and vitamins	K01885	Porphyrin and chlorophyll metabolism	glutamyl-tRNA synthetase [EC:6.1.1.17]	CS-F	2537.87	0.08
Metabolism	Unclassified	K01261	Unclassified	glutamyl aminopeptidase [EC:3.4.11.7]	CS-12H	576.44	0.01
Metabolism	Unclassified	K01261	Unclassified	glutamyl aminopeptidase [EC:3.4.11.7]	CS-F	925.42	0.03
Metabolism	Unclassified	K06191	Unclassified	glutaredoxin-like protein NrdH	CS-12H	630.76	0.01
Metabolism	Unclassified	K06191	Unclassified	glutaredoxin-like protein NrdH	CS-F	1016.18	0.03
Metabolism	Unclassified	K03675	Unclassified	glutaredoxin 2	CS-12H	4696.49	0.06
Metabolism	Unclassified	K03675	Unclassified	glutaredoxin 2	CS-F	1009.95	0.03
Metabolism	Unclassified	K03676	Unclassified	glutaredoxin 3	CS-12H	4842.23	0.06
Metabolism	Unclassified	K03676	Unclassified	glutaredoxin 3	CS-F	1330.25	0.04
Metabolism	Lipid metabolism	K00432	Glutathione metabolism	glutathione peroxidase [EC:1.11.1.9]	CS-12H	5480.2	0.07
Metabolism	Lipid metabolism	K00432	Glutathione metabolism	glutathione peroxidase [EC:1.11.1.9]	CS-F	2353.52	0.07
Metabolism	Metabolism of other amino acids	K00383	Glutathione metabolism	glutathione reductase (NADPH) [EC:1.8.1.7]	CS-12H	6487.49	0.08
Metabolism	Metabolism of other amino acids	K00383	Glutathione metabolism	glutathione reductase (NADPH) [EC:1.8.1.7]	CS-F	3668.67	0.11
Metabolism	Metabolism of other amino acids	K00799	Glutathione metabolism	glutathione S-transferase [EC:2.5.1.18]	CS-12H	14898.5	0.19
Metabolism	Metabolism of other amino acids	K00799	Glutathione metabolism	glutathione S-transferase [EC:2.5.1.18]	CS-F	4652.47	0.14
Metabolism	Amino acid metabolism	K01920	Cysteine and methionine metabolism	glutathione synthase [EC:6.3.2.3]	CS-12H	4842.23	0.06
Metabolism	Amino acid metabolism	K01920	Cysteine and methionine metabolism	glutathione synthase [EC:6.3.2.3]	CS-F	1330.25	0.04
Metabolism	Unclassified	K07393	Unclassified	glutathionyl-hydroquinone reductase [EC:1.8.5.7]	CS-12H	487.36	0.01
Metabolism	Unclassified	K07393	Unclassified	glutathionyl-hydroquinone reductase [EC:1.8.5.7]	CS-F	987.32	0.03
Metabolism	Carbohydrate metabolism	K00134	Glycolysis / Gluconeogenesis	glyceraldehyde 3-phosphate dehydrogenase [EC:1.2.1.12]	CS-12H	7830.6	0.1
Metabolism	Carbohydrate metabolism	K00134	Glycolysis / Gluconeogenesis	glyceraldehyde 3-phosphate dehydrogenase [EC:1.2.1.12]	CS-F	2823.9	0.09
Metabolism	Carbohydrate metabolism	K11529	Pentose phosphate pathway	glycerate 2-kinase [EC:2.7.1.165]	CS-12H	2495.67	0.03
Metabolism	Carbohydrate metabolism	K11529	Pentose phosphate pathway	glycerate 2-kinase [EC:2.7.1.165]	CS-F	877.15	0.03
Metabolism	Carbohydrate metabolism	K00018	Glycine, serine and threonine metabolism	glycerate dehydrogenase [EC:1.1.1.29]	CS-12H	433.94	0.01
Metabolism	Carbohydrate metabolism	K00018	Glycine, serine and threonine metabolism	glycerate dehydrogenase [EC:1.1.1.29]	CS-F	909.96	0.03
Metabolism	Lipid metabolism	K00057	Glycerophospholipid metabolism	glycerol-3-phosphate dehydrogenase (NAD(P)+) [EC:1.1.1.94]	CS-12H	5418.67	0.07
Metabolism	Lipid metabolism	K00057	Glycerophospholipid metabolism	glycerol-3-phosphate dehydrogenase (NAD(P)+) [EC:1.1.1.94]	CS-F	2255.67	0.07
Metabolism	Lipid metabolism	K00111	Glycerophospholipid metabolism	glycerol-3-phosphate dehydrogenase [EC:1.1.5.3]	CS-12H	9566.41	0.12
Metabolism	Lipid metabolism	K00111	Glycerophospholipid metabolism	glycerol-3-phosphate dehydrogenase [EC:1.1.5.3]	CS-F	2383.67	0.07
Metabolism	Lipid metabolism	K00864	Glycerolipid metabolism	glycerol kinase [EC:2.7.1.30]	CS-12H	4842.75	0.06
Metabolism	Lipid metabolism	K00864	Glycerolipid metabolism	glycerol kinase [EC:2.7.1.30]	CS-F	1329	0.04
Metabolism	Unclassified	K02440	Unclassified	glycerol uptake facilitator protein	CS-12H	5403.51	0.07
Metabolism	Unclassified	K02440	Unclassified	glycerol uptake facilitator protein	CS-F	2231.79	0.07
Metabolism	Lipid metabolism	K01126	Glycerophospholipid metabolism	glycerophosphoryl diester phosphodiesterase [EC:3.1.4.46]	CS-12H	6498.89	0.08
Metabolism	Lipid metabolism	K01126	Glycerophospholipid metabolism	glycerophosphoryl diester phosphodiesterase [EC:3.1.4.46]	CS-F	3402.59	0.1
Environmental Information Processing	Membrane transport	K02000	ABC transporters	glycine betaine/proline transport system ATP-binding protein [EC:7.6.2.9]	CS-12H	630.99	0.01
Environmental Information Processing	Membrane transport	K02000	ABC transporters	glycine betaine/proline transport system ATP-binding protein [EC:7.6.2.9]	CS-F	1018.28	0.03
Environmental Information Processing	Membrane transport	K02001	ABC transporters	glycine betaine/proline transport system permease protein	CS-12H	630.76	0.01
Environmental Information Processing	Membrane transport	K02001	ABC transporters	glycine betaine/proline transport system permease protein	CS-F	1016.18	0.03
Environmental Information Processing	Membrane transport	K02002	ABC transporters	glycine betaine/proline transport system substrate-binding protein	CS-12H	5397.91	0.07
Environmental Information Processing	Membrane transport	K02002	ABC transporters	glycine betaine/proline transport system substrate-binding protein	CS-F	2225.89	0.07
Metabolism	Carbohydrate metabolism	K02437	Glycine, serine and threonine metabolism	glycine cleavage system H protein	CS-12H	4842.23	0.06
Metabolism	Carbohydrate metabolism	K02437	Glycine, serine and threonine metabolism	glycine cleavage system H protein	CS-F	1330.25	0.04
Metabolism	Carbohydrate metabolism	K00281	Glycine, serine and threonine metabolism	glycine dehydrogenase [EC:1.4.4.2]	CS-12H	4821.23	0.06
Metabolism	Carbohydrate metabolism	K00281	Glycine, serine and threonine metabolism	glycine dehydrogenase [EC:1.4.4.2]	CS-F	1298.38	0.04
Metabolism	Carbohydrate metabolism	K00600	Glycine, serine and threonine metabolism	glycine hydroxymethyltransferase [EC:2.1.2.1]	CS-12H	5418.91	0.07
Metabolism	Carbohydrate metabolism	K00600	Glycine, serine and threonine metabolism	glycine hydroxymethyltransferase [EC:2.1.2.1]	CS-F	2257.76	0.07
Metabolism	Metabolism of cofactors and vitamins	K03153	Thiamine metabolism	glycine oxidase [EC:1.4.3.19]	CS-12H	2417.75	0.03
Metabolism	Metabolism of cofactors and vitamins	K03153	Thiamine metabolism	glycine oxidase [EC:1.4.3.19]	CS-F	662.7	0.02
Metabolism	Carbohydrate metabolism	K00688	Starch and sucrose metabolism	glycogen phosphorylase [EC:2.4.1.1]	CS-F	194.59	0.01
Metabolism	Unclassified	K03292	Unclassified	glycoside/pentoside/hexuronide:cation symporter, GPH family	CS-12H	720.53	0.01
Metabolism	Unclassified	K03292	Unclassified	glycoside/pentoside/hexuronide:cation symporter, GPH family	CS-F	950.41	0.03
Metabolism	Unclassified	K07027	Unclassified	glycosyltransferase 2 family protein	CS-12H	2922.98	0.04
Metabolism	Unclassified	K07027	Unclassified	glycosyltransferase 2 family protein	CS-F	1386.3	0.04
Genetic Information Processing	Translation	K01878	Aminoacyl-tRNA biosynthesis	glycyl-tRNA synthetase alpha chain [EC:6.1.1.14]	CS-12H	5418.67	0.07
Genetic Information Processing	Translation	K01878	Aminoacyl-tRNA biosynthesis	glycyl-tRNA synthetase alpha chain [EC:6.1.1.14]	CS-F	2255.67	0.07
Genetic Information Processing	Translation	K01879	Aminoacyl-tRNA biosynthesis	glycyl-tRNA synthetase beta chain [EC:6.1.1.14]	CS-12H	5415.06	0.07
Genetic Information Processing	Translation	K01879	Aminoacyl-tRNA biosynthesis	glycyl-tRNA synthetase beta chain [EC:6.1.1.14]	CS-F	2249.56	0.07
Metabolism	Unclassified	K08234	Unclassified	glyoxylase I family protein	CS-12H	2350.42	0.03
Metabolism	Unclassified	K08234	Unclassified	glyoxylase I family protein	CS-F	466.22	0.01
Metabolism	Carbohydrate metabolism	K12972	Glycine, serine and threonine metabolism	glyoxylate/hydroxypyruvate reductase [EC:1.1.1.79 1.1.1.81]	CS-12H	4732.77	0.06
Metabolism	Carbohydrate metabolism	K12972	Glycine, serine and threonine metabolism	glyoxylate/hydroxypyruvate reductase [EC:1.1.1.79 1.1.1.81]	CS-F	1072.43	0.03
Metabolism	Nucleotide metabolism	K01951	Purine metabolism	GMP synthase (glutamine-hydrolysing) [EC:6.3.5.2]	CS-12H	5287.05	0.07
Metabolism	Nucleotide metabolism	K01951	Purine metabolism	GMP synthase (glutamine-hydrolysing) [EC:6.3.5.2]	CS-F	1929.63	0.06
Metabolism	Unclassified	K03710	Unclassified	GntR family transcriptional regulator	CS-12H	682.45	0.01
Metabolism	Unclassified	K07979	Unclassified	GntR family transcriptional regulator	CS-12H	581.7	0.01
Metabolism	Unclassified	K03710	Unclassified	GntR family transcriptional regulator	CS-F	1166.82	0.04
Metabolism	Unclassified	K07979	Unclassified	GntR family transcriptional regulator	CS-F	943.55	0.03
Metabolism	Unclassified	K00375	Unclassified	GntR family transcriptional regulator / MocR family aminotransferase	CS-F	294.61	0.01
Metabolism	Unclassified	K02103	Unclassified	GntR family transcriptional regulator, arabinose operon transcriptional repressor	CS-12H	574.5	0.01
Metabolism	Unclassified	K02103	Unclassified	GntR family transcriptional regulator, arabinose operon transcriptional repressor	CS-F	922.75	0.03
Metabolism	Unclassified	K05836	Unclassified	GntR family transcriptional regulator, histidine utilization repressor	CS-12H	4663.64	0.06
Metabolism	Unclassified	K05836	Unclassified	GntR family transcriptional regulator, histidine utilization repressor	CS-F	868.22	0.03
Metabolism	Unclassified	K03486	Unclassified	GntR family transcriptional regulator, trehalose operon transcriptional repressor	CS-12H	576.44	0.01
Metabolism	Unclassified	K03486	Unclassified	GntR family transcriptional regulator, trehalose operon transcriptional repressor	CS-F	925.42	0.03
Metabolism	Unclassified	K11209	Unclassified	GSH-dependent disulfide-bond oxidoreductase [EC:1.8.4.-]	CS-12H	2521.96	0.03
Metabolism	Unclassified	K11209	Unclassified	GSH-dependent disulfide-bond oxidoreductase [EC:1.8.4.-]	CS-F	820.75	0.03
Metabolism	Unclassified	K03978	Unclassified	GTP-binding protein	CS-12H	5418.67	0.07
Metabolism	Unclassified	K06207	Unclassified	GTP-binding protein	CS-12H	5418.67	0.07
Metabolism	Unclassified	K03978	Unclassified	GTP-binding protein	CS-F	2255.67	0.07
Metabolism	Unclassified	K06207	Unclassified	GTP-binding protein	CS-F	2255.67	0.07
Metabolism	Metabolism of cofactors and vitamins	K03639	Folate biosynthesis	GTP 3',8-cyclase [EC:4.1.99.22]	CS-12H	4795.98	0.06
Metabolism	Metabolism of cofactors and vitamins	K03639	Folate biosynthesis	GTP 3',8-cyclase [EC:4.1.99.22]	CS-F	1251.42	0.04
Metabolism	Metabolism of cofactors and vitamins	K01495	Folate biosynthesis	GTP cyclohydrolase IA [EC:3.5.4.16]	CS-12H	5062.92	0.07
Metabolism	Metabolism of cofactors and vitamins	K01495	Folate biosynthesis	GTP cyclohydrolase IA [EC:3.5.4.16]	CS-F	1566.75	0.05
Metabolism	Nucleotide metabolism	K00951	Purine metabolism	GTP pyrophosphokinase [EC:2.7.6.5]	CS-12H	5418.67	0.07
Metabolism	Nucleotide metabolism	K00951	Purine metabolism	GTP pyrophosphokinase [EC:2.7.6.5]	CS-F	2255.67	0.07
Metabolism	Unclassified	K03595	Unclassified	GTPase	CS-12H	5418.67	0.07
Metabolism	Unclassified	K03665	Unclassified	GTPase	CS-12H	3128.11	0.04
Metabolism	Unclassified	K03977	Unclassified	GTPase	CS-12H	5418.67	0.07
Metabolism	Unclassified	K03595	Unclassified	GTPase	CS-F	2255.67	0.07
Metabolism	Unclassified	K03665	Unclassified	GTPase	CS-F	1893.27	0.06
Metabolism	Unclassified	K03977	Unclassified	GTPase	CS-F	2255.67	0.07
Metabolism	Unclassified	K03979	Unclassified	GTPase [EC:3.6.5.-]	CS-12H	5418.67	0.07
Metabolism	Unclassified	K03979	Unclassified	GTPase [EC:3.6.5.-]	CS-F	2255.67	0.07
Metabolism	Nucleotide metabolism	K01487	Purine metabolism	guanine deaminase [EC:3.5.4.3]	CS-12H	4829.86	0.06
Metabolism	Nucleotide metabolism	K01487	Purine metabolism	guanine deaminase [EC:3.5.4.3]	CS-F	1313.67	0.04
Metabolism	Nucleotide metabolism	K00942	Purine metabolism	guanylate kinase [EC:2.7.4.8]	CS-12H	5993.17	0.08
Metabolism	Nucleotide metabolism	K00942	Purine metabolism	guanylate kinase [EC:2.7.4.8]	CS-F	3178.42	0.1
Metabolism	Metabolism of cofactors and vitamins	K00324	Nicotinate and nicotinamide metabolism	H+-translocating NAD(P) transhydrogenase subunit alpha [EC:1.6.1.2 7.1.1.1]	CS-12H	9473.64	0.12
Metabolism	Metabolism of cofactors and vitamins	K00324	Nicotinate and nicotinamide metabolism	H+-translocating NAD(P) transhydrogenase subunit alpha [EC:1.6.1.2 7.1.1.1]	CS-F	2154.74	0.07
Metabolism	Metabolism of cofactors and vitamins	K00325	Nicotinate and nicotinamide metabolism	H+-translocating NAD(P) transhydrogenase subunit beta [EC:1.6.1.2 7.1.1.1]	CS-12H	4763.98	0.06
Metabolism	Metabolism of cofactors and vitamins	K00325	Nicotinate and nicotinamide metabolism	H+-translocating NAD(P) transhydrogenase subunit beta [EC:1.6.1.2 7.1.1.1]	CS-F	1122.75	0.03
Metabolism	Unclassified	K03705	Unclassified	heat-inducible transcriptional repressor	CS-12H	5343.36	0.07
Metabolism	Unclassified	K03705	Unclassified	heat-inducible transcriptional repressor	CS-F	2133.03	0.07
Metabolism	Unclassified	K03799	Unclassified	heat shock protein HtpX [EC:3.4.24.-]	CS-12H	649.81	0.01
Metabolism	Unclassified	K03799	Unclassified	heat shock protein HtpX [EC:3.4.24.-]	CS-F	1045.38	0.03
Metabolism	Unclassified	K15726	Unclassified	heavy metal efflux system protein	CS-12H	9710.27	0.13
Metabolism	Unclassified	K15726	Unclassified	heavy metal efflux system protein	CS-F	2861.73	0.09
Environmental Information Processing	Membrane transport	K02193	ABC transporters	heme exporter protein A [EC:7.6.2.5]	CS-12H	4773.92	0.06
Environmental Information Processing	Membrane transport	K02193	ABC transporters	heme exporter protein A [EC:7.6.2.5]	CS-F	1217.99	0.04
Environmental Information Processing	Membrane transport	K02194	ABC transporters	heme exporter protein B	CS-12H	4770.54	0.06
Environmental Information Processing	Membrane transport	K02194	ABC transporters	heme exporter protein B	CS-F	1213.86	0.04
Environmental Information Processing	Membrane transport	K02195	ABC transporters	heme exporter protein C	CS-12H	4770.54	0.06
Environmental Information Processing	Membrane transport	K02195	ABC transporters	heme exporter protein C	CS-F	1213.86	0.04
Environmental Information Processing	Membrane transport	K02196	ABC transporters	heme exporter protein D	CS-F	260.77	0.01
Metabolism	Energy metabolism	K02257	Oxidative phosphorylation	heme o synthase [EC:2.5.1.141]	CS-12H	4842.23	0.06
Metabolism	Energy metabolism	K02257	Oxidative phosphorylation	heme o synthase [EC:2.5.1.141]	CS-F	1330.25	0.04
Metabolism	Metabolism of cofactors and vitamins	K07215	Porphyrin and chlorophyll metabolism	heme oxygenase (biliverdin-IX-beta and delta-forming) [EC:1.14.99.58]	CS-12H	2564.94	0.03
Metabolism	Metabolism of cofactors and vitamins	K07215	Porphyrin and chlorophyll metabolism	heme oxygenase (biliverdin-IX-beta and delta-forming) [EC:1.14.99.58]	CS-F	1058.32	0.03
Metabolism	Unclassified	K16087	Unclassified	hemoglobin/transferrin/lactoferrin receptor protein	CS-12H	4696.95	0.06
Metabolism	Unclassified	K16087	Unclassified	hemoglobin/transferrin/lactoferrin receptor protein	CS-F	1004.41	0.03
Metabolism	Unclassified	K11068	Unclassified	hemolysin III	CS-12H	651.76	0.01
Metabolism	Unclassified	K11068	Unclassified	hemolysin III	CS-F	1048.05	0.03
Metabolism	Metabolism of terpenoids and polyketides	K00805	Terpenoid backbone biosynthesis	heptaprenyl diphosphate synthase [EC:2.5.1.30]	CS-12H	579.36	0.01
Metabolism	Metabolism of terpenoids and polyketides	K00805	Terpenoid backbone biosynthesis	heptaprenyl diphosphate synthase [EC:2.5.1.30]	CS-F	929.42	0.03
Metabolism	Carbohydrate metabolism	K12373	Other glycan degradation	hexosaminidase [EC:3.2.1.52]	CS-12H	4816.63	0.06
Metabolism	Carbohydrate metabolism	K12373	Other glycan degradation	hexosaminidase [EC:3.2.1.52]	CS-F	1293.38	0.04
Metabolism	Unclassified	K07243	Unclassified	high-affinity iron transporter	CS-F	330.75	0.01
Metabolism	Amino acid metabolism	K01745	Histidine metabolism	histidine ammonia-lyase [EC:4.3.1.3]	CS-12H	4673.98	0.06
Metabolism	Amino acid metabolism	K01745	Histidine metabolism	histidine ammonia-lyase [EC:4.3.1.3]	CS-F	885.53	0.03
Metabolism	Unclassified	K02503	Unclassified	histidine triad (HIT) family protein	CS-12H	651.76	0.01
Metabolism	Unclassified	K02503	Unclassified	histidine triad (HIT) family protein	CS-F	1048.05	0.03
Metabolism	Amino acid metabolism	K04486	Histidine metabolism	histidinol-phosphatase (PHP family) [EC:3.1.3.15]	CS-12H	578.87	0.01
Metabolism	Amino acid metabolism	K04486	Histidine metabolism	histidinol-phosphatase (PHP family) [EC:3.1.3.15]	CS-F	929.7	0.03
Metabolism	Amino acid metabolism	K00817	Histidine metabolism	histidinol-phosphate aminotransferase [EC:2.6.1.9]	CS-12H	14753.1	0.19
Metabolism	Amino acid metabolism	K00817	Histidine metabolism	histidinol-phosphate aminotransferase [EC:2.6.1.9]	CS-F	4167.43	0.13
Metabolism	Amino acid metabolism	K00013	Histidine metabolism	histidinol dehydrogenase [EC:1.1.1.23]	CS-12H	5275.92	0.07
Metabolism	Amino acid metabolism	K00013	Histidine metabolism	histidinol dehydrogenase [EC:1.1.1.23]	CS-F	2225.83	0.07
Genetic Information Processing	Translation	K01892	Aminoacyl-tRNA biosynthesis	histidyl-tRNA synthetase [EC:6.1.1.21]	CS-12H	5342.67	0.07
Genetic Information Processing	Translation	K01892	Aminoacyl-tRNA biosynthesis	histidyl-tRNA synthetase [EC:6.1.1.21]	CS-F	2051.67	0.06
Metabolism	Unclassified	K02005	Unclassified	HlyD family secretion protein	CS-12H	580.35	0.01
Metabolism	Unclassified	K02022	Unclassified	HlyD family secretion protein	CS-12H	4690.92	0.06
Metabolism	Unclassified	K01993	Unclassified	HlyD family secretion protein	CS-F	592.73	0.02
Metabolism	Unclassified	K02005	Unclassified	HlyD family secretion protein	CS-F	936.65	0.03
Metabolism	Unclassified	K02022	Unclassified	HlyD family secretion protein	CS-F	1003.62	0.03
Metabolism	Unclassified	K06518	Unclassified	holin-like protein	CS-F	216.07	0.01
Genetic Information Processing	Replication and repair	K03550	Homologous recombination	holliday junction DNA helicase RuvA [EC:3.6.4.12]	CS-12H	5418.67	0.07
Genetic Information Processing	Replication and repair	K03550	Homologous recombination	holliday junction DNA helicase RuvA [EC:3.6.4.12]	CS-F	2255.67	0.07
Genetic Information Processing	Replication and repair	K03551	Homologous recombination	holliday junction DNA helicase RuvB [EC:3.6.4.12]	CS-12H	5342.67	0.07
Genetic Information Processing	Replication and repair	K03551	Homologous recombination	holliday junction DNA helicase RuvB [EC:3.6.4.12]	CS-F	2051.67	0.06
Metabolism	Metabolism of cofactors and vitamins	K00997	Pantothenate and CoA biosynthesis	holo-[acyl-carrier protein] synthase [EC:2.7.8.7]	CS-12H	5397.67	0.07
Metabolism	Metabolism of cofactors and vitamins	K00997	Pantothenate and CoA biosynthesis	holo-[acyl-carrier protein] synthase [EC:2.7.8.7]	CS-F	2223.79	0.07
Metabolism	Amino acid metabolism	K00547	Cysteine and methionine metabolism	homocysteine S-methyltransferase [EC:2.1.1.10]	CS-12H	409.55	0.01
Metabolism	Amino acid metabolism	K00547	Cysteine and methionine metabolism	homocysteine S-methyltransferase [EC:2.1.1.10]	CS-F	562.91	0.02
Metabolism	Amino acid metabolism	K00003	Glycine, serine and threonine metabolism	homoserine dehydrogenase [EC:1.1.1.3]	CS-12H	5385.36	0.07
Metabolism	Amino acid metabolism	K00003	Glycine, serine and threonine metabolism	homoserine dehydrogenase [EC:1.1.1.3]	CS-F	2189.35	0.07
Metabolism	Amino acid metabolism	K00872	Glycine, serine and threonine metabolism	homoserine kinase [EC:2.7.1.39]	CS-12H	630.76	0.01
Metabolism	Amino acid metabolism	K00872	Glycine, serine and threonine metabolism	homoserine kinase [EC:2.7.1.39]	CS-F	1016.18	0.03
Metabolism	Amino acid metabolism	K02204	Glycine, serine and threonine metabolism	homoserine kinase type II [EC:2.7.1.39]	CS-12H	4711.92	0.06
Metabolism	Amino acid metabolism	K02204	Glycine, serine and threonine metabolism	homoserine kinase type II [EC:2.7.1.39]	CS-F	1035.49	0.03
Metabolism	Energy metabolism	K00641	Cysteine and methionine metabolism	homoserine O-acetyltransferase/O-succinyltransferase [EC:2.3.1.31 2.3.1.46]	CS-12H	4708.3	0.06
Metabolism	Energy metabolism	K00641	Cysteine and methionine metabolism	homoserine O-acetyltransferase/O-succinyltransferase [EC:2.3.1.31 2.3.1.46]	CS-F	1029.38	0.03
Metabolism	Energy metabolism	K00651	Cysteine and methionine metabolism	homoserine O-succinyltransferase/O-acetyltransferase [EC:2.3.1.46 2.3.1.31]	CS-12H	629.78	0.01
Metabolism	Energy metabolism	K00651	Cysteine and methionine metabolism	homoserine O-succinyltransferase/O-acetyltransferase [EC:2.3.1.46 2.3.1.31]	CS-F	1014.84	0.03
Metabolism	Unclassified	K22704	Unclassified	hopanoid C-3 methylase [EC:2.1.1.-]	CS-12H	4763.32	0.06
Metabolism	Unclassified	K22704	Unclassified	hopanoid C-3 methylase [EC:2.1.1.-]	CS-F	1197.22	0.04
Genetic Information Processing	Folding, sorting and degradation	K03666	Quorum sensing	host factor-I protein	CS-12H	4839.98	0.06
Genetic Information Processing	Folding, sorting and degradation	K03666	Quorum sensing	host factor-I protein	CS-F	1326.75	0.04
Metabolism	Unclassified	K06023	Unclassified	HPr kinase/phosphorylase [EC:2.7.11.- 2.7.4.-]	CS-12H	5164.78	0.07
Metabolism	Unclassified	K06023	Unclassified	HPr kinase/phosphorylase [EC:2.7.11.- 2.7.4.-]	CS-F	1671	0.05
Genetic Information Processing	Folding, sorting and degradation	K13993	Protein processing in endoplasmic reticulum	HSP20 family protein	CS-12H	530.73	0.01
Genetic Information Processing	Folding, sorting and degradation	K13993	Protein processing in endoplasmic reticulum	HSP20 family protein	CS-F	1140.55	0.04
Metabolism	Unclassified	K18831	Unclassified	HTH-type transcriptional regulator / antitoxin HigA	CS-F	552.03	0.02
Metabolism	Unclassified	K22299	Unclassified	HTH-type transcriptional regulator, competence development regulator	CS-F	446.46	0.01
Cellular Processes	Cellular community - prokaryotes	K20374	Quorum sensing	HTH-type transcriptional regulator, SHP3-responsive repressor	CS-F	446.46	0.01
Metabolism	Carbohydrate metabolism	K01069	Pyruvate metabolism	hydroxyacylglutathione hydrolase [EC:3.1.2.6]	CS-12H	9610.4	0.12
Metabolism	Carbohydrate metabolism	K01069	Pyruvate metabolism	hydroxyacylglutathione hydrolase [EC:3.1.2.6]	CS-F	2459.17	0.08
Metabolism	Metabolism of cofactors and vitamins	K00878	Thiamine metabolism	hydroxyethylthiazole kinase [EC:2.7.1.50]	CS-12H	1079.89	0.01
Metabolism	Metabolism of cofactors and vitamins	K00878	Thiamine metabolism	hydroxyethylthiazole kinase [EC:2.7.1.50]	CS-F	1934.86	0.06
Metabolism	Metabolism of cofactors and vitamins	K01749	Porphyrin and chlorophyll metabolism	hydroxymethylbilane synthase [EC:2.5.1.61]	CS-12H	4766.23	0.06
Metabolism	Metabolism of cofactors and vitamins	K01749	Porphyrin and chlorophyll metabolism	hydroxymethylbilane synthase [EC:2.5.1.61]	CS-F	1126.25	0.03
Metabolism	Metabolism of terpenoids and polyketides	K00054	Terpenoid backbone biosynthesis	hydroxymethylglutaryl-CoA reductase [EC:1.1.1.88]	CS-12H	576.44	0.01
Metabolism	Metabolism of terpenoids and polyketides	K00054	Terpenoid backbone biosynthesis	hydroxymethylglutaryl-CoA reductase [EC:1.1.1.88]	CS-F	925.42	0.03
Metabolism	Carbohydrate metabolism	K01641	Synthesis and degradation of ketone bodies	hydroxymethylglutaryl-CoA synthase [EC:2.3.3.10]	CS-12H	576.44	0.01
Metabolism	Carbohydrate metabolism	K01641	Synthesis and degradation of ketone bodies	hydroxymethylglutaryl-CoA synthase [EC:2.3.3.10]	CS-F	925.42	0.03
Metabolism	Metabolism of cofactors and vitamins	K00941	Thiamine metabolism	hydroxymethylpyrimidine/phosphomethylpyrimidine kinase [EC:2.7.1.49 2.7.4.7]	CS-12H	3556.26	0.05
Metabolism	Metabolism of cofactors and vitamins	K00941	Thiamine metabolism	hydroxymethylpyrimidine/phosphomethylpyrimidine kinase [EC:2.7.1.49 2.7.4.7]	CS-F	2775.79	0.09
Metabolism	Unclassified	K21677	Unclassified	hydroxysqualene dehydroxylase [EC:1.17.8.1]	CS-12H	4766.92	0.06
Metabolism	Unclassified	K21677	Unclassified	hydroxysqualene dehydroxylase [EC:1.17.8.1]	CS-F	1207.62	0.04
Metabolism	Unclassified	K21679	Unclassified	hydroxysqualene synthase [EC:4.2.3.156]	CS-12H	4766.92	0.06
Metabolism	Unclassified	K21679	Unclassified	hydroxysqualene synthase [EC:4.2.3.156]	CS-F	1207.62	0.04
Metabolism	Unclassified	K04046	Unclassified	hypothetical chaperone protein	CS-12H	4821.23	0.06
Metabolism	Unclassified	K04046	Unclassified	hypothetical chaperone protein	CS-F	1298.38	0.04
Metabolism	Nucleotide metabolism	K00760	Purine metabolism	hypoxanthine phosphoribosyltransferase [EC:2.4.2.8]	CS-12H	1228.2	0.02
Metabolism	Nucleotide metabolism	K00760	Purine metabolism	hypoxanthine phosphoribosyltransferase [EC:2.4.2.8]	CS-F	1973.47	0.06
Cellular Processes	Cellular community - prokaryotes	K20539	Quorum sensing	IclR family transcriptional regulator, blcABC operon repressor	CS-F	451.63	0.01
Metabolism	Amino acid metabolism	K02500	Histidine metabolism	imidazole glycerol-phosphate synthase subunit HisF [EC:4.3.2.10]	CS-12H	5275.92	0.07
Metabolism	Amino acid metabolism	K02500	Histidine metabolism	imidazole glycerol-phosphate synthase subunit HisF [EC:4.3.2.10]	CS-F	2225.83	0.07
Metabolism	Amino acid metabolism	K02501	Histidine metabolism	imidazole glycerol-phosphate synthase subunit HisH [EC:4.3.2.10]	CS-12H	5199.92	0.07
Metabolism	Amino acid metabolism	K02501	Histidine metabolism	imidazole glycerol-phosphate synthase subunit HisH [EC:4.3.2.10]	CS-F	2021.83	0.06
Metabolism	Amino acid metabolism	K01693	Histidine metabolism	imidazoleglycerol-phosphate dehydratase [EC:4.2.1.19]	CS-12H	5221.61	0.07
Metabolism	Amino acid metabolism	K01693	Histidine metabolism	imidazoleglycerol-phosphate dehydratase [EC:4.2.1.19]	CS-F	2135.07	0.07
Metabolism	Amino acid metabolism	K01468	Histidine metabolism	imidazolonepropionase [EC:3.5.2.7]	CS-12H	4660.03	0.06
Metabolism	Amino acid metabolism	K01468	Histidine metabolism	imidazolonepropionase [EC:3.5.2.7]	CS-F	862.11	0.03
Metabolism	Nucleotide metabolism	K00088	Purine metabolism	IMP dehydrogenase [EC:1.1.1.205]	CS-12H	5418.67	0.07
Metabolism	Nucleotide metabolism	K00088	Purine metabolism	IMP dehydrogenase [EC:1.1.1.205]	CS-F	2255.67	0.07
Metabolism	Unclassified	K22027	Unclassified	indole-3-acetate monooxygenase [EC:1.14.13.235]	CS-F	276.89	0.01
Metabolism	Amino acid metabolism	K01609	Phenylalanine, tyrosine and tryptophan biosynthesis	indole-3-glycerol phosphate synthase [EC:4.1.1.48]	CS-12H	5221.61	0.07
Metabolism	Amino acid metabolism	K01609	Phenylalanine, tyrosine and tryptophan biosynthesis	indole-3-glycerol phosphate synthase [EC:4.1.1.48]	CS-F	2135.07	0.07
Metabolism	Unclassified	K07038	Unclassified	inner membrane protein	CS-12H	4700.55	0.06
Metabolism	Unclassified	K07038	Unclassified	inner membrane protein	CS-F	937.51	0.03
Metabolism	Unclassified	K11939	Unclassified	inner membrane transporter RhtA	CS-12H	4880.62	0.06
Metabolism	Unclassified	K11939	Unclassified	inner membrane transporter RhtA	CS-F	1380.46	0.04
Metabolism	Unclassified	K03306	Unclassified	inorganic phosphate transporter, PiT family	CS-12H	7236.33	0.09
Metabolism	Unclassified	K03306	Unclassified	inorganic phosphate transporter, PiT family	CS-F	2023.78	0.06
Metabolism	Energy metabolism	K01507	Oxidative phosphorylation	inorganic pyrophosphatase [EC:3.6.1.1]	CS-12H	4843.2	0.06
Metabolism	Energy metabolism	K01507	Oxidative phosphorylation	inorganic pyrophosphatase [EC:3.6.1.1]	CS-F	1331.58	0.04
Metabolism	Carbohydrate metabolism	K03335	Inositol phosphate metabolism	inosose dehydratase [EC:4.2.1.44]	CS-12H	4626.44	0.06
Metabolism	Carbohydrate metabolism	K03335	Inositol phosphate metabolism	inosose dehydratase [EC:4.2.1.44]	CS-F	807.27	0.02
Metabolism	Unclassified	K07480	Unclassified	insertion element IS1 protein InsB	CS-F	218.19	0.01
Metabolism	Unclassified	K03733	Unclassified	integrase/recombinase XerC	CS-12H	5413.11	0.07
Metabolism	Unclassified	K03733	Unclassified	integrase/recombinase XerC	CS-F	2246.89	0.07
Metabolism	Unclassified	K04763	Unclassified	integrase/recombinase XerD	CS-12H	5418.67	0.07
Metabolism	Unclassified	K04763	Unclassified	integrase/recombinase XerD	CS-F	2263.1	0.07
Metabolism	Unclassified	K04764	Unclassified	integration host factor subunit alpha	CS-12H	4842.23	0.06
Metabolism	Unclassified	K04764	Unclassified	integration host factor subunit alpha	CS-F	1330.25	0.04
Metabolism	Unclassified	K05788	Unclassified	integration host factor subunit beta	CS-12H	4842.23	0.06
Metabolism	Unclassified	K05788	Unclassified	integration host factor subunit beta	CS-F	1330.25	0.04
Metabolism	Unclassified	K12206	Unclassified	intracellular multiplication protein IcmB [EC:7.2.4.8]	CS-12H	2476.07	0.03
Metabolism	Unclassified	K12206	Unclassified	intracellular multiplication protein IcmB [EC:7.2.4.8]	CS-F	837.66	0.03
Metabolism	Unclassified	K12209	Unclassified	intracellular multiplication protein IcmE	CS-12H	2379.34	0.03
Metabolism	Unclassified	K12209	Unclassified	intracellular multiplication protein IcmE	CS-F	593.53	0.02
Metabolism	Unclassified	K12213	Unclassified	intracellular multiplication protein IcmK	CS-12H	2379.34	0.03
Metabolism	Unclassified	K12213	Unclassified	intracellular multiplication protein IcmK	CS-F	593.53	0.02
Metabolism	Unclassified	K12214	Unclassified	intracellular multiplication protein IcmL	CS-12H	2379.34	0.03
Metabolism	Unclassified	K12214	Unclassified	intracellular multiplication protein IcmL	CS-F	593.53	0.02
Metabolism	Unclassified	K12217	Unclassified	intracellular multiplication protein IcmO [EC:7.2.4.8]	CS-12H	2552.07	0.03
Metabolism	Unclassified	K12217	Unclassified	intracellular multiplication protein IcmO [EC:7.2.4.8]	CS-F	1041.66	0.03
Metabolism	Unclassified	K12218	Unclassified	intracellular multiplication protein IcmP	CS-12H	2476.07	0.03
Metabolism	Unclassified	K12218	Unclassified	intracellular multiplication protein IcmP	CS-F	837.66	0.03
Metabolism	Unclassified	K12222	Unclassified	intracellular multiplication protein IcmT	CS-12H	2299.96	0.03
Metabolism	Unclassified	K12222	Unclassified	intracellular multiplication protein IcmT	CS-F	385.38	0.01
Metabolism	Unclassified	K06190	Unclassified	intracellular septation protein	CS-F	326.63	0.01
Metabolism	Unclassified	K08715	Unclassified	inward rectifier potassium channel	CS-12H	4766.92	0.06
Metabolism	Unclassified	K08715	Unclassified	inward rectifier potassium channel	CS-F	1207.62	0.04
Metabolism	Unclassified	K08994	Unclassified	ion channel-forming bestrophin family protein	CS-12H	4863.46	0.06
Metabolism	Unclassified	K08994	Unclassified	ion channel-forming bestrophin family protein	CS-F	1356.79	0.04
Metabolism	Unclassified	K13628	Unclassified	iron-sulfur cluster assembly protein	CS-12H	2544.46	0.03
Metabolism	Unclassified	K13628	Unclassified	iron-sulfur cluster assembly protein	CS-F	947.06	0.03
Metabolism	Unclassified	K02014	Unclassified	iron complex outermembrane recepter protein	CS-12H	70328.1	0.91
Metabolism	Unclassified	K02014	Unclassified	iron complex outermembrane recepter protein	CS-F	20123.7	0.62
Metabolism	Unclassified	K02013	Unclassified	iron complex transport system ATP-binding protein [EC:7.2.2.-]	CS-12H	12623.7	0.16
Metabolism	Unclassified	K02013	Unclassified	iron complex transport system ATP-binding protein [EC:7.2.2.-]	CS-F	4385.46	0.14
Metabolism	Unclassified	K02015	Unclassified	iron complex transport system permease protein	CS-12H	12322.3	0.16
Metabolism	Unclassified	K02015	Unclassified	iron complex transport system permease protein	CS-F	3723.99	0.11
Metabolism	Unclassified	K02016	Unclassified	iron complex transport system substrate-binding protein	CS-12H	12188.8	0.16
Metabolism	Unclassified	K02016	Unclassified	iron complex transport system substrate-binding protein	CS-F	3489.01	0.11
Environmental Information Processing	Membrane transport	K02010	ABC transporters	iron(III) transport system ATP-binding protein [EC:7.2.2.7]	CS-F	188.51	0.01
Environmental Information Processing	Membrane transport	K02011	ABC transporters	iron(III) transport system permease protein	CS-F	172.51	0.01
Environmental Information Processing	Membrane transport	K02012	ABC transporters	iron(III) transport system substrate-binding protein	CS-F	188.51	0.01
Metabolism	Carbohydrate metabolism	K01214	Starch and sucrose metabolism	isoamylase [EC:3.2.1.68]	CS-F	342.56	0.01
Metabolism	Carbohydrate metabolism	K00030	Citrate cycle (TCA cycle)	isocitrate dehydrogenase (NAD+) [EC:1.1.1.41]	CS-12H	4766.92	0.06
Metabolism	Carbohydrate metabolism	K00030	Citrate cycle (TCA cycle)	isocitrate dehydrogenase (NAD+) [EC:1.1.1.41]	CS-F	1207.62	0.04
Metabolism	Carbohydrate metabolism	K00031	Citrate cycle (TCA cycle)	isocitrate dehydrogenase [EC:1.1.1.42]	CS-F	601.38	0.02
Genetic Information Processing	Translation	K01870	Aminoacyl-tRNA biosynthesis	isoleucyl-tRNA synthetase [EC:6.1.1.5]	CS-12H	5494.67	0.07
Genetic Information Processing	Translation	K01870	Aminoacyl-tRNA biosynthesis	isoleucyl-tRNA synthetase [EC:6.1.1.5]	CS-F	2459.67	0.08
Metabolism	Metabolism of terpenoids and polyketides	K01823	Terpenoid backbone biosynthesis	isopentenyl-diphosphate Delta-isomerase [EC:5.3.3.2]	CS-12H	630.76	0.01
Metabolism	Metabolism of terpenoids and polyketides	K01823	Terpenoid backbone biosynthesis	isopentenyl-diphosphate Delta-isomerase [EC:5.3.3.2]	CS-F	1016.18	0.03
Metabolism	Unclassified	K07302	Unclassified	isoquinoline 1-oxidoreductase subunit alpha [EC:1.3.99.16]	CS-12H	4944.15	0.06
Metabolism	Unclassified	K07302	Unclassified	isoquinoline 1-oxidoreductase subunit alpha [EC:1.3.99.16]	CS-F	1662.75	0.05
Metabolism	Unclassified	K07303	Unclassified	isoquinoline 1-oxidoreductase subunit beta [EC:1.3.99.16]	CS-F	472.53	0.01
Metabolism	Glycan biosynthesis and metabolism	K02517	Lipopolysaccharide biosynthesis	Kdo2-lipid IVA lauroyltransferase/acyltransferase [EC:2.3.1.241 2.3.1.-]	CS-12H	4929.51	0.06
Metabolism	Glycan biosynthesis and metabolism	K02517	Lipopolysaccharide biosynthesis	Kdo2-lipid IVA lauroyltransferase/acyltransferase [EC:2.3.1.241 2.3.1.-]	CS-F	1472.95	0.05
Metabolism	Amino acid metabolism	K00053	Valine, leucine and isoleucine biosynthesis	ketol-acid reductoisomerase [EC:1.1.1.86]	CS-12H	5275.92	0.07
Metabolism	Amino acid metabolism	K00053	Valine, leucine and isoleucine biosynthesis	ketol-acid reductoisomerase [EC:1.1.1.86]	CS-F	2225.83	0.07
Metabolism	Unclassified	K03549	Unclassified	KUP system potassium uptake protein	CS-12H	5436.31	0.07
Metabolism	Unclassified	K03549	Unclassified	KUP system potassium uptake protein	CS-F	2361.83	0.07
Metabolism	Carbohydrate metabolism	K01804	Pentose and glucuronate interconversions	L-arabinose isomerase [EC:5.3.1.4]	CS-12H	628.81	0.01
Metabolism	Carbohydrate metabolism	K01804	Pentose and glucuronate interconversions	L-arabinose isomerase [EC:5.3.1.4]	CS-F	1013.51	0.03
Metabolism	Carbohydrate metabolism	K03476	Ascorbate and aldarate metabolism	L-ascorbate 6-phosphate lactonase [EC:3.1.1.-]	CS-12H	447.72	0.01
Metabolism	Carbohydrate metabolism	K03476	Ascorbate and aldarate metabolism	L-ascorbate 6-phosphate lactonase [EC:3.1.1.-]	CS-F	919.9	0.03
Metabolism	Amino acid metabolism	K01424	Alanine, aspartate and glutamate metabolism	L-asparaginase [EC:3.5.1.1]	CS-12H	755.49	0.01
Metabolism	Amino acid metabolism	K01424	Alanine, aspartate and glutamate metabolism	L-asparaginase [EC:3.5.1.1]	CS-F	1302.57	0.04
Metabolism	Unclassified	K11738	Unclassified	L-asparagine permease	CS-12H	4936.44	0.06
Metabolism	Unclassified	K11738	Unclassified	L-asparagine permease	CS-F	1579.14	0.05
Environmental Information Processing	Membrane transport	K10010	ABC transporters	L-cystine transport system ATP-binding protein [EC:7.4.2.1]	CS-12H	628.81	0.01
Environmental Information Processing	Membrane transport	K16960	ABC transporters	L-cystine transport system ATP-binding protein [EC:7.4.2.1]	CS-12H	863.5	0.01
Environmental Information Processing	Membrane transport	K10010	ABC transporters	L-cystine transport system ATP-binding protein [EC:7.4.2.1]	CS-F	1013.51	0.03
Environmental Information Processing	Membrane transport	K16960	ABC transporters	L-cystine transport system ATP-binding protein [EC:7.4.2.1]	CS-F	1785.83	0.06
Environmental Information Processing	Membrane transport	K16958	ABC transporters	L-cystine transport system permease protein	CS-12H	863.5	0.01
Environmental Information Processing	Membrane transport	K16959	ABC transporters	L-cystine transport system permease protein	CS-12H	863.5	0.01
Environmental Information Processing	Membrane transport	K16958	ABC transporters	L-cystine transport system permease protein	CS-F	1785.83	0.06
Environmental Information Processing	Membrane transport	K16959	ABC transporters	L-cystine transport system permease protein	CS-F	1785.83	0.06
Environmental Information Processing	Membrane transport	K16957	ABC transporters	L-cystine transport system substrate-binding protein	CS-12H	863.5	0.01
Environmental Information Processing	Membrane transport	K16957	ABC transporters	L-cystine transport system substrate-binding protein	CS-F	1785.83	0.06
Metabolism	Unclassified	K21910	Unclassified	L-erythrulose 1-phosphate isomerase [EC:5.3.1.33]	CS-12H	4591.93	0.06
Metabolism	Unclassified	K21910	Unclassified	L-erythrulose 1-phosphate isomerase [EC:5.3.1.33]	CS-F	755.98	0.02
Metabolism	Amino acid metabolism	K08969	Cysteine and methionine metabolism	L-glutamine---4-(methylsulfanyl)-2-oxobutanoate aminotransferase [EC:2.6.1.117]	CS-12H	576.69	0.01
Metabolism	Amino acid metabolism	K08969	Cysteine and methionine metabolism	L-glutamine---4-(methylsulfanyl)-2-oxobutanoate aminotransferase [EC:2.6.1.117]	CS-F	924.94	0.03
Metabolism	Unclassified	K19265	Unclassified	L-glyceraldehyde 3-phosphate reductase [EC:1.1.1.-]	CS-12H	1130.98	0.01
Metabolism	Unclassified	K19265	Unclassified	L-glyceraldehyde 3-phosphate reductase [EC:1.1.1.-]	CS-F	2022.11	0.06
Metabolism	Carbohydrate metabolism	K00016	Glycolysis / Gluconeogenesis	L-lactate dehydrogenase [EC:1.1.1.27]	CS-F	487.81	0.02
Metabolism	Unclassified	K18928	Unclassified	L-lactate dehydrogenase complex protein LldE	CS-12H	4767.69	0.06
Metabolism	Unclassified	K18928	Unclassified	L-lactate dehydrogenase complex protein LldE	CS-F	1204.17	0.04
Metabolism	Unclassified	K18929	Unclassified	L-lactate dehydrogenase complex protein LldF	CS-12H	4766.72	0.06
Metabolism	Unclassified	K18929	Unclassified	L-lactate dehydrogenase complex protein LldF	CS-F	1202.84	0.04
Metabolism	Unclassified	K00782	Unclassified	L-lactate dehydrogenase complex protein LldG	CS-12H	4767.69	0.06
Metabolism	Unclassified	K00782	Unclassified	L-lactate dehydrogenase complex protein LldG	CS-F	1204.17	0.04
Metabolism	Unclassified	K00427	Unclassified	L-lactate permease	CS-12H	2367.28	0.03
Metabolism	Unclassified	K00427	Unclassified	L-lactate permease	CS-F	493.24	0.02
Metabolism	Unclassified	K06895	Unclassified	L-lysine exporter family protein LysE/ArgO	CS-F	326.63	0.01
Metabolism	Amino acid metabolism	K08968	Cysteine and methionine metabolism	L-methionine (R)-S-oxide reductase [EC:1.8.4.14]	CS-12H	5300.94	0.07
Metabolism	Amino acid metabolism	K08968	Cysteine and methionine metabolism	L-methionine (R)-S-oxide reductase [EC:1.8.4.14]	CS-F	1979.66	0.06
Metabolism	Carbohydrate metabolism	K00853	Pentose and glucuronate interconversions	L-ribulokinase [EC:2.7.1.16]	CS-F	533.08	0.02
Metabolism	Carbohydrate metabolism	K03079	Pentose and glucuronate interconversions	L-ribulose-5-phosphate 3-epimerase [EC:5.1.3.22]	CS-12H	463.69	0.01
Metabolism	Carbohydrate metabolism	K03079	Pentose and glucuronate interconversions	L-ribulose-5-phosphate 3-epimerase [EC:5.1.3.22]	CS-F	946.87	0.03
Metabolism	Carbohydrate metabolism	K03077	Pentose and glucuronate interconversions	L-ribulose-5-phosphate 4-epimerase [EC:5.1.3.4]	CS-12H	1089.11	0.01
Metabolism	Carbohydrate metabolism	K03077	Pentose and glucuronate interconversions	L-ribulose-5-phosphate 4-epimerase [EC:5.1.3.4]	CS-F	1956.24	0.06
Metabolism	Amino acid metabolism	K01752	Glycine, serine and threonine metabolism	L-serine dehydratase [EC:4.3.1.17]	CS-12H	4734.63	0.06
Metabolism	Amino acid metabolism	K01752	Glycine, serine and threonine metabolism	L-serine dehydratase [EC:4.3.1.17]	CS-F	979.86	0.03
Metabolism	Metabolism of other amino acids	K01042	Selenocompound metabolism	L-seryl-tRNA(Ser) seleniumtransferase [EC:2.9.1.1]	CS-F	181.52	0.01
Metabolism	Unclassified	K07566	Unclassified	L-threonylcarbamoyladenylate synthase [EC:2.7.7.87]	CS-12H	5418.67	0.07
Metabolism	Unclassified	K07566	Unclassified	L-threonylcarbamoyladenylate synthase [EC:2.7.7.87]	CS-F	2255.67	0.07
Metabolism	Carbohydrate metabolism	K00880	Pentose and glucuronate interconversions	L-xylulokinase [EC:2.7.1.53]	CS-12H	4680.76	0.06
Metabolism	Carbohydrate metabolism	K00880	Pentose and glucuronate interconversions	L-xylulokinase [EC:2.7.1.53]	CS-F	984.92	0.03
Metabolism	Unclassified	K02529	Unclassified	LacI family transcriptional regulator	CS-12H	4963.72	0.06
Metabolism	Unclassified	K02529	Unclassified	LacI family transcriptional regulator	CS-F	4987.09	0.15
Metabolism	Unclassified	K02525	Unclassified	LacI family transcriptional regulator, kdg operon repressor	CS-12H	409.55	0.01
Metabolism	Unclassified	K02525	Unclassified	LacI family transcriptional regulator, kdg operon repressor	CS-F	562.91	0.02
Metabolism	Unclassified	K16136	Unclassified	LacI family transcriptional regulator, maltose regulon regulatory protein	CS-F	175.19	0.01
Metabolism	Unclassified	K03484	Unclassified	LacI family transcriptional regulator, sucrose operon repressor	CS-12H	1342.44	0.02
Metabolism	Unclassified	K03484	Unclassified	LacI family transcriptional regulator, sucrose operon repressor	CS-F	1959.86	0.06
Metabolism	Carbohydrate metabolism	K07248	Pyruvate metabolism	lactaldehyde dehydrogenase / glycolaldehyde dehydrogenase [EC:1.2.1.22 1.2.1.21]	CS-12H	4779.5	0.06
Metabolism	Carbohydrate metabolism	K07248	Pyruvate metabolism	lactaldehyde dehydrogenase / glycolaldehyde dehydrogenase [EC:1.2.1.22 1.2.1.21]	CS-F	1230.45	0.04
Metabolism	Unclassified	K03303	Unclassified	lactate permease	CS-12H	2469.15	0.03
Metabolism	Unclassified	K03303	Unclassified	lactate permease	CS-F	824.42	0.03
Metabolism	Unclassified	K16209	Unclassified	lactose/raffinose/galactose permease	CS-12H	1223.1	0.02
Metabolism	Unclassified	K16209	Unclassified	lactose/raffinose/galactose permease	CS-F	2263.46	0.07
Metabolism	Carbohydrate metabolism	K01759	Pyruvate metabolism	lactoylglutathione lyase [EC:4.4.1.5]	CS-12H	5069.11	0.07
Metabolism	Carbohydrate metabolism	K01759	Pyruvate metabolism	lactoylglutathione lyase [EC:4.4.1.5]	CS-F	1869.84	0.06
Metabolism	Unclassified	K03282	Unclassified	large conductance mechanosensitive channel	CS-12H	5418.67	0.07
Metabolism	Unclassified	K03282	Unclassified	large conductance mechanosensitive channel	CS-F	2255.67	0.07
Genetic Information Processing	Translation	K02863	Ribosome	large subunit ribosomal protein L1	CS-12H	5418.67	0.07
Genetic Information Processing	Translation	K02863	Ribosome	large subunit ribosomal protein L1	CS-F	2255.67	0.07
Genetic Information Processing	Translation	K02864	Ribosome	large subunit ribosomal protein L10	CS-12H	5418.67	0.07
Genetic Information Processing	Translation	K02864	Ribosome	large subunit ribosomal protein L10	CS-F	2255.67	0.07
Genetic Information Processing	Translation	K02867	Ribosome	large subunit ribosomal protein L11	CS-12H	5418.67	0.07
Genetic Information Processing	Translation	K02867	Ribosome	large subunit ribosomal protein L11	CS-F	2255.67	0.07
Genetic Information Processing	Translation	K02871	Ribosome	large subunit ribosomal protein L13	CS-12H	5418.67	0.07
Genetic Information Processing	Translation	K02871	Ribosome	large subunit ribosomal protein L13	CS-F	2255.67	0.07
Genetic Information Processing	Translation	K02874	Ribosome	large subunit ribosomal protein L14	CS-12H	5418.67	0.07
Genetic Information Processing	Translation	K02874	Ribosome	large subunit ribosomal protein L14	CS-F	2255.67	0.07
Genetic Information Processing	Translation	K02876	Ribosome	large subunit ribosomal protein L15	CS-12H	5418.67	0.07
Genetic Information Processing	Translation	K02876	Ribosome	large subunit ribosomal protein L15	CS-F	2255.67	0.07
Genetic Information Processing	Translation	K02878	Ribosome	large subunit ribosomal protein L16	CS-12H	5418.67	0.07
Genetic Information Processing	Translation	K02878	Ribosome	large subunit ribosomal protein L16	CS-F	2255.67	0.07
Genetic Information Processing	Translation	K02879	Ribosome	large subunit ribosomal protein L17	CS-12H	5418.67	0.07
Genetic Information Processing	Translation	K02879	Ribosome	large subunit ribosomal protein L17	CS-F	2255.67	0.07
Genetic Information Processing	Translation	K02881	Ribosome	large subunit ribosomal protein L18	CS-12H	5418.67	0.07
Genetic Information Processing	Translation	K02881	Ribosome	large subunit ribosomal protein L18	CS-F	2255.67	0.07
Genetic Information Processing	Translation	K02884	Ribosome	large subunit ribosomal protein L19	CS-12H	5418.67	0.07
Genetic Information Processing	Translation	K02884	Ribosome	large subunit ribosomal protein L19	CS-F	2255.67	0.07
Genetic Information Processing	Translation	K02886	Ribosome	large subunit ribosomal protein L2	CS-12H	5418.67	0.07
Genetic Information Processing	Translation	K02886	Ribosome	large subunit ribosomal protein L2	CS-F	2255.67	0.07
Genetic Information Processing	Translation	K02887	Ribosome	large subunit ribosomal protein L20	CS-12H	5418.67	0.07
Genetic Information Processing	Translation	K02887	Ribosome	large subunit ribosomal protein L20	CS-F	2255.67	0.07
Genetic Information Processing	Translation	K02888	Ribosome	large subunit ribosomal protein L21	CS-12H	5415.05	0.07
Genetic Information Processing	Translation	K02888	Ribosome	large subunit ribosomal protein L21	CS-F	2249.43	0.07
Genetic Information Processing	Translation	K02890	Ribosome	large subunit ribosomal protein L22	CS-12H	5415.29	0.07
Genetic Information Processing	Translation	K02890	Ribosome	large subunit ribosomal protein L22	CS-F	2251.53	0.07
Genetic Information Processing	Translation	K02892	Ribosome	large subunit ribosomal protein L23	CS-12H	5418.67	0.07
Genetic Information Processing	Translation	K02892	Ribosome	large subunit ribosomal protein L23	CS-F	2255.67	0.07
Genetic Information Processing	Translation	K02895	Ribosome	large subunit ribosomal protein L24	CS-12H	5418.67	0.07
Genetic Information Processing	Translation	K02895	Ribosome	large subunit ribosomal protein L24	CS-F	2255.67	0.07
Genetic Information Processing	Translation	K02897	Ribosome	large subunit ribosomal protein L25	CS-12H	4842.23	0.06
Genetic Information Processing	Translation	K02897	Ribosome	large subunit ribosomal protein L25	CS-F	1330.25	0.04
Genetic Information Processing	Translation	K02899	Ribosome	large subunit ribosomal protein L27	CS-12H	5342.67	0.07
Genetic Information Processing	Translation	K02899	Ribosome	large subunit ribosomal protein L27	CS-F	2051.67	0.06
Genetic Information Processing	Translation	K02902	Ribosome	large subunit ribosomal protein L28	CS-12H	5418.67	0.07
Genetic Information Processing	Translation	K02902	Ribosome	large subunit ribosomal protein L28	CS-F	2255.67	0.07
Genetic Information Processing	Translation	K02904	Ribosome	large subunit ribosomal protein L29	CS-12H	5418.67	0.07
Genetic Information Processing	Translation	K02904	Ribosome	large subunit ribosomal protein L29	CS-F	2255.67	0.07
Genetic Information Processing	Translation	K02906	Ribosome	large subunit ribosomal protein L3	CS-12H	5417.7	0.07
Genetic Information Processing	Translation	K02906	Ribosome	large subunit ribosomal protein L3	CS-F	2254.33	0.07
Genetic Information Processing	Translation	K02907	Ribosome	large subunit ribosomal protein L30	CS-12H	5418.67	0.07
Genetic Information Processing	Translation	K02907	Ribosome	large subunit ribosomal protein L30	CS-F	2255.67	0.07
Genetic Information Processing	Translation	K02909	Ribosome	large subunit ribosomal protein L31	CS-12H	5493.98	0.07
Genetic Information Processing	Translation	K02909	Ribosome	large subunit ribosomal protein L31	CS-F	2378.3	0.07
Genetic Information Processing	Translation	K02911	Ribosome	large subunit ribosomal protein L32	CS-12H	5414.83	0.07
Genetic Information Processing	Translation	K02911	Ribosome	large subunit ribosomal protein L32	CS-F	2243.17	0.07
Genetic Information Processing	Translation	K02913	Ribosome	large subunit ribosomal protein L33	CS-12H	5638.43	0.07
Genetic Information Processing	Translation	K02913	Ribosome	large subunit ribosomal protein L33	CS-F	2707.46	0.08
Genetic Information Processing	Translation	K02914	Ribosome	large subunit ribosomal protein L34	CS-12H	3073.58	0.04
Genetic Information Processing	Translation	K02914	Ribosome	large subunit ribosomal protein L34	CS-F	1796.26	0.06
Genetic Information Processing	Translation	K02916	Ribosome	large subunit ribosomal protein L35	CS-12H	5415.07	0.07
Genetic Information Processing	Translation	K02916	Ribosome	large subunit ribosomal protein L35	CS-F	2245.27	0.07
Genetic Information Processing	Translation	K02919	Ribosome	large subunit ribosomal protein L36	CS-12H	2784.69	0.04
Genetic Information Processing	Translation	K02919	Ribosome	large subunit ribosomal protein L36	CS-F	1368.01	0.04
Genetic Information Processing	Translation	K02926	Ribosome	large subunit ribosomal protein L4	CS-12H	5418.67	0.07
Genetic Information Processing	Translation	K02926	Ribosome	large subunit ribosomal protein L4	CS-F	2255.67	0.07
Genetic Information Processing	Translation	K02931	Ribosome	large subunit ribosomal protein L5	CS-12H	5418.67	0.07
Genetic Information Processing	Translation	K02931	Ribosome	large subunit ribosomal protein L5	CS-F	2255.67	0.07
Genetic Information Processing	Translation	K02933	Ribosome	large subunit ribosomal protein L6	CS-12H	5418.67	0.07
Genetic Information Processing	Translation	K02933	Ribosome	large subunit ribosomal protein L6	CS-F	2255.67	0.07
Genetic Information Processing	Translation	K02935	Ribosome	large subunit ribosomal protein L7/L12	CS-12H	5418.67	0.07
Genetic Information Processing	Translation	K02935	Ribosome	large subunit ribosomal protein L7/L12	CS-F	2255.67	0.07
Genetic Information Processing	Translation	K02939	Ribosome	large subunit ribosomal protein L9	CS-12H	5418.67	0.07
Genetic Information Processing	Translation	K02939	Ribosome	large subunit ribosomal protein L9	CS-F	2255.67	0.07
Metabolism	Unclassified	K02236	Unclassified	leader peptidase (prepilin peptidase) / N-methyltransferase [EC:3.4.23.43 2.1.1.-]	CS-12H	576.44	0.01
Metabolism	Unclassified	K02236	Unclassified	leader peptidase (prepilin peptidase) / N-methyltransferase [EC:3.4.23.43 2.1.1.-]	CS-F	925.42	0.03
Metabolism	Unclassified	K02654	Unclassified	leader peptidase (prepilin peptidase) / N-methyltransferase [EC:3.4.23.43 2.1.1.-]	CS-F	235.87	0.01
Metabolism	Unclassified	K03744	Unclassified	LemA protein	CS-12H	698.35	0.01
Metabolism	Unclassified	K03744	Unclassified	LemA protein	CS-F	1196.97	0.04
Metabolism	Unclassified	K21420	Unclassified	leucyl-tRNA---protein transferase [EC:2.3.2.29]	CS-12H	4787.92	0.06
Metabolism	Unclassified	K21420	Unclassified	leucyl-tRNA---protein transferase [EC:2.3.2.29]	CS-F	1239.49	0.04
Genetic Information Processing	Translation	K01869	Aminoacyl-tRNA biosynthesis	leucyl-tRNA synthetase [EC:6.1.1.4]	CS-12H	5370.17	0.07
Genetic Information Processing	Translation	K01869	Aminoacyl-tRNA biosynthesis	leucyl-tRNA synthetase [EC:6.1.1.4]	CS-F	2173.33	0.07
Metabolism	Metabolism of other amino acids	K01255	Glutathione metabolism	leucyl aminopeptidase [EC:3.4.11.1]	CS-12H	9581.88	0.12
Metabolism	Metabolism of other amino acids	K01255	Glutathione metabolism	leucyl aminopeptidase [EC:3.4.11.1]	CS-F	2418.3	0.07
Metabolism	Unclassified	K00684	Unclassified	leucyl/phenylalanyl-tRNA---protein transferase [EC:2.3.2.6]	CS-12H	4842.23	0.06
Metabolism	Unclassified	K00684	Unclassified	leucyl/phenylalanyl-tRNA---protein transferase [EC:2.3.2.6]	CS-F	1330.25	0.04
Metabolism	Carbohydrate metabolism	K01212	Starch and sucrose metabolism	levanase [EC:3.2.1.65]	CS-12H	2510.04	0.03
Metabolism	Carbohydrate metabolism	K01212	Starch and sucrose metabolism	levanase [EC:3.2.1.65]	CS-F	819.25	0.03
Metabolism	Carbohydrate metabolism	K00692	Starch and sucrose metabolism	levansucrase [EC:2.4.1.10]	CS-12H	4591.93	0.06
Metabolism	Carbohydrate metabolism	K00692	Starch and sucrose metabolism	levansucrase [EC:2.4.1.10]	CS-F	755.98	0.02
Metabolism	Unclassified	K03491	Unclassified	lichenan operon transcriptional antiterminator	CS-12H	431.75	0.01
Metabolism	Unclassified	K03491	Unclassified	lichenan operon transcriptional antiterminator	CS-F	892.92	0.03
Metabolism	Glycan biosynthesis and metabolism	K00748	Lipopolysaccharide biosynthesis	lipid-A-disaccharide synthase [EC:2.4.1.182]	CS-12H	4842.23	0.06
Metabolism	Glycan biosynthesis and metabolism	K00748	Lipopolysaccharide biosynthesis	lipid-A-disaccharide synthase [EC:2.4.1.182]	CS-F	1330.25	0.04
Metabolism	Glycan biosynthesis and metabolism	K07009	Peptidoglycan biosynthesis	lipid II isoglutaminyl synthase (glutamine-hydrolysing) [EC:6.3.5.13]	CS-12H	576.44	0.01
Metabolism	Glycan biosynthesis and metabolism	K07009	Peptidoglycan biosynthesis	lipid II isoglutaminyl synthase (glutamine-hydrolysing) [EC:6.3.5.13]	CS-F	925.42	0.03
Metabolism	Glycan biosynthesis and metabolism	K12973	Lipopolysaccharide biosynthesis	lipid IVA palmitoyltransferase [EC:2.3.1.251]	CS-F	166.76	0.01
Metabolism	Metabolism of cofactors and vitamins	K03800	Lipoic acid metabolism	lipoate---protein ligase [EC:6.3.1.20]	CS-12H	630.76	0.01
Metabolism	Metabolism of cofactors and vitamins	K03800	Lipoic acid metabolism	lipoate---protein ligase [EC:6.3.1.20]	CS-F	1016.18	0.03
Environmental Information Processing	Membrane transport	K06861	ABC transporters	lipopolysaccharide export system ATP-binding protein [EC:3.6.3.-]	CS-12H	4842.23	0.06
Environmental Information Processing	Membrane transport	K06861	ABC transporters	lipopolysaccharide export system ATP-binding protein [EC:3.6.3.-]	CS-F	1330.25	0.04
Environmental Information Processing	Membrane transport	K07091	ABC transporters	lipopolysaccharide export system permease protein	CS-12H	9605.77	0.12
Environmental Information Processing	Membrane transport	K11720	ABC transporters	lipopolysaccharide export system permease protein	CS-12H	9609.38	0.12
Environmental Information Processing	Membrane transport	K07091	ABC transporters	lipopolysaccharide export system permease protein	CS-F	2533.85	0.08
Environmental Information Processing	Membrane transport	K11720	ABC transporters	lipopolysaccharide export system permease protein	CS-F	2539.96	0.08
Metabolism	Unclassified	K09774	Unclassified	lipopolysaccharide export system protein LptA	CS-12H	4842.23	0.06
Metabolism	Unclassified	K09774	Unclassified	lipopolysaccharide export system protein LptA	CS-F	1330.25	0.04
Metabolism	Unclassified	K11719	Unclassified	lipopolysaccharide export system protein LptC	CS-12H	4766.23	0.06
Metabolism	Unclassified	K11719	Unclassified	lipopolysaccharide export system protein LptC	CS-F	1126.25	0.03
Environmental Information Processing	Membrane transport	K09691	ABC transporters	lipopolysaccharide transport system ATP-binding protein	CS-12H	9536.26	0.12
Environmental Information Processing	Membrane transport	K09691	ABC transporters	lipopolysaccharide transport system ATP-binding protein	CS-F	2419.52	0.07
Environmental Information Processing	Membrane transport	K09690	ABC transporters	lipopolysaccharide transport system permease protein	CS-12H	9458.01	0.12
Environmental Information Processing	Membrane transport	K09690	ABC transporters	lipopolysaccharide transport system permease protein	CS-F	2212.02	0.07
Environmental Information Processing	Membrane transport	K09810	ABC transporters	lipoprotein-releasing system ATP-binding protein [EC:3.6.3.-]	CS-12H	4842.23	0.06
Environmental Information Processing	Membrane transport	K09810	ABC transporters	lipoprotein-releasing system ATP-binding protein [EC:3.6.3.-]	CS-F	1330.25	0.04
Environmental Information Processing	Membrane transport	K09808	ABC transporters	lipoprotein-releasing system permease protein	CS-12H	4896.54	0.06
Environmental Information Processing	Membrane transport	K09808	ABC transporters	lipoprotein-releasing system permease protein	CS-F	1421.02	0.04
Metabolism	Lipid metabolism	K19005	Glycerolipid metabolism	lipoteichoic acid synthase [EC:2.7.8.20]	CS-12H	1150.94	0.01
Metabolism	Lipid metabolism	K19005	Glycerolipid metabolism	lipoteichoic acid synthase [EC:2.7.8.20]	CS-F	1848.17	0.06
Metabolism	Unclassified	K04063	Unclassified	lipoyl-dependent peroxiredoxin [EC:1.11.1.28]	CS-12H	4823.17	0.06
Metabolism	Unclassified	K04063	Unclassified	lipoyl-dependent peroxiredoxin [EC:1.11.1.28]	CS-F	1301.04	0.04
Metabolism	Unclassified	K04756	Unclassified	lipoyl-dependent peroxiredoxin subunit D [EC:1.11.1.28]	CS-F	451.63	0.01
Metabolism	Metabolism of cofactors and vitamins	K03644	Lipoic acid metabolism	lipoyl synthase [EC:2.8.1.8]	CS-12H	4859.78	0.06
Metabolism	Metabolism of cofactors and vitamins	K03644	Lipoic acid metabolism	lipoyl synthase [EC:2.8.1.8]	CS-F	1359.79	0.04
Metabolism	Metabolism of cofactors and vitamins	K03801	Lipoic acid metabolism	lipoyl(octanoyl) transferase [EC:2.3.1.181]	CS-12H	4842.23	0.06
Metabolism	Metabolism of cofactors and vitamins	K03801	Lipoic acid metabolism	lipoyl(octanoyl) transferase [EC:2.3.1.181]	CS-F	1330.25	0.04
Metabolism	Unclassified	K07177	Unclassified	Lon-like protease	CS-12H	576.44	0.01
Metabolism	Unclassified	K07177	Unclassified	Lon-like protease	CS-F	925.42	0.03
Metabolism	Unclassified	K03643	Unclassified	LPS-assembly lipoprotein	CS-12H	4842.23	0.06
Metabolism	Unclassified	K03643	Unclassified	LPS-assembly lipoprotein	CS-F	1330.25	0.04
Metabolism	Unclassified	K04744	Unclassified	LPS-assembly protein	CS-12H	4842.23	0.06
Metabolism	Unclassified	K04744	Unclassified	LPS-assembly protein	CS-F	1330.25	0.04
Metabolism	Unclassified	K05800	Unclassified	Lrp/AsnC family transcriptional regulator	CS-12H	4727.94	0.06
Metabolism	Unclassified	K05800	Unclassified	Lrp/AsnC family transcriptional regulator	CS-F	1064.01	0.03
Metabolism	Unclassified	K03719	Unclassified	Lrp/AsnC family transcriptional regulator, leucine-responsive regulatory protein	CS-F	264.95	0.01
Cellular Processes	Cellular community - prokaryotes	K19733	Quorum sensing	LuxR family transcriptional regulator, quorum-sensing system regulator SinR	CS-F	411.5	0.01
Metabolism	Unclassified	K11733	Unclassified	lysine-specific permease	CS-12H	648.14	0.01
Metabolism	Unclassified	K11733	Unclassified	lysine-specific permease	CS-F	1041.94	0.03
Metabolism	Amino acid metabolism	K01843	Lysine degradation	lysine 2,3-aminomutase [EC:5.4.3.2]	CS-12H	4766.92	0.06
Metabolism	Amino acid metabolism	K01843	Lysine degradation	lysine 2,3-aminomutase [EC:5.4.3.2]	CS-F	1207.62	0.04
Environmental Information Processing	Membrane transport	K10013	ABC transporters	lysine/arginine/ornithine transport system substrate-binding protein	CS-F	181.57	0.01
Metabolism	Unclassified	K22617	Unclassified	lyso-ornithine lipid O-acyltransferase [EC:2.3.1.270]	CS-12H	4787.92	0.06
Metabolism	Unclassified	K22617	Unclassified	lyso-ornithine lipid O-acyltransferase [EC:2.3.1.270]	CS-F	1239.49	0.04
Metabolism	Unclassified	K07273	Unclassified	lysozyme	CS-12H	593.83	0.01
Metabolism	Unclassified	K07273	Unclassified	lysozyme	CS-F	951.18	0.03
Metabolism	Unclassified	K01185	Unclassified	lysozyme [EC:3.2.1.17]	CS-12H	2678.23	0.03
Metabolism	Unclassified	K01185	Unclassified	lysozyme [EC:3.2.1.17]	CS-F	1160.62	0.04
Metabolism	Unclassified	K05596	Unclassified	LysR family transcriptional regulator, chromosome initiation inhibitor	CS-F	342.63	0.01
Cellular Processes	Cellular community - prokaryotes	K03566	Biofilm formation - Escherichia coli	LysR family transcriptional regulator, glycine cleavage system transcriptional activator	CS-12H	2526.12	0.03
Cellular Processes	Cellular community - prokaryotes	K03566	Biofilm formation - Escherichia coli	LysR family transcriptional regulator, glycine cleavage system transcriptional activator	CS-F	832.83	0.03
Cellular Processes	Cellular community - prokaryotes	K04761	Biofilm formation - Escherichia coli	LysR family transcriptional regulator, hydrogen peroxide-inducible genes activator	CS-12H	4844.42	0.06
Cellular Processes	Cellular community - prokaryotes	K04761	Biofilm formation - Escherichia coli	LysR family transcriptional regulator, hydrogen peroxide-inducible genes activator	CS-F	1332.44	0.04
Metabolism	Unclassified	K21645	Unclassified	LysR family transcriptional regulator, hypochlorite-specific transcription factor HypT	CS-F	240.02	0.01
Metabolism	Unclassified	K19338	Unclassified	LysR family transcriptional regulator, nitrogen assimilation regulatory protein	CS-F	334.25	0.01
Metabolism	Unclassified	K03576	Unclassified	LysR family transcriptional regulator, regulator for metE and metH	CS-12H	4838.63	0.06
Metabolism	Unclassified	K03576	Unclassified	LysR family transcriptional regulator, regulator for metE and metH	CS-F	1319.85	0.04
Genetic Information Processing	Translation	K04566	Aminoacyl-tRNA biosynthesis	lysyl-tRNA synthetase, class I [EC:6.1.1.6]	CS-12H	4766.92	0.06
Genetic Information Processing	Translation	K04566	Aminoacyl-tRNA biosynthesis	lysyl-tRNA synthetase, class I [EC:6.1.1.6]	CS-F	1207.62	0.04
Genetic Information Processing	Translation	K04567	Aminoacyl-tRNA biosynthesis	lysyl-tRNA synthetase, class II [EC:6.1.1.6]	CS-12H	651.76	0.01
Genetic Information Processing	Translation	K04567	Aminoacyl-tRNA biosynthesis	lysyl-tRNA synthetase, class II [EC:6.1.1.6]	CS-F	1048.05	0.03
Metabolism	Unclassified	K01978	Unclassified	M1 RNA	CS-F	754.29	0.02
Metabolism	Unclassified	K07391	Unclassified	magnesium chelatase family protein	CS-12H	4838.61	0.06
Metabolism	Unclassified	K07391	Unclassified	magnesium chelatase family protein	CS-F	1316.71	0.04
Metabolism	Unclassified	K03284	Unclassified	magnesium transporter	CS-12H	7062.34	0.09
Metabolism	Unclassified	K06213	Unclassified	magnesium transporter	CS-12H	673.93	0.01
Metabolism	Unclassified	K03284	Unclassified	magnesium transporter	CS-F	1501.71	0.05
Metabolism	Unclassified	K06213	Unclassified	magnesium transporter	CS-F	1099.13	0.03
Metabolism	Carbohydrate metabolism	K00027	Pyruvate metabolism	malate dehydrogenase (oxaloacetate-decarboxylating) [EC:1.1.1.38]	CS-F	219.77	0.01
Metabolism	Carbohydrate metabolism	K00029	Pyruvate metabolism	malate dehydrogenase (oxaloacetate-decarboxylating)(NADP+) [EC:1.1.1.40]	CS-F	584.67	0.02
Metabolism	Carbohydrate metabolism	K00116	Citrate cycle (TCA cycle)	malate dehydrogenase (quinone) [EC:1.1.5.4]	CS-12H	4839.08	0.06
Metabolism	Carbohydrate metabolism	K00116	Citrate cycle (TCA cycle)	malate dehydrogenase (quinone) [EC:1.1.5.4]	CS-F	1328.2	0.04
Metabolism	Metabolism of cofactors and vitamins	K13995	Nicotinate and nicotinamide metabolism	maleamate amidohydrolase [EC:3.5.1.107]	CS-12H	2390.9	0.03
Metabolism	Metabolism of cofactors and vitamins	K13995	Nicotinate and nicotinamide metabolism	maleamate amidohydrolase [EC:3.5.1.107]	CS-F	616.92	0.02
Metabolism	Carbohydrate metabolism	K01799	Butanoate metabolism	maleate isomerase [EC:5.2.1.1]	CS-F	244.13	0.01
Metabolism	Carbohydrate metabolism	K22212	Pyruvate metabolism	malolactic enzyme [EC:4.1.1.101]	CS-F	477.63	0.01
Metabolism	Carbohydrate metabolism	K00140	Valine, leucine and isoleucine degradation	malonate-semialdehyde dehydrogenase (acetylating) / methylmalonate-semialdehyde dehydrogenase [EC:1.2.1.18 1.2.1.27]	CS-F	573.83	0.02
Metabolism	Metabolism of cofactors and vitamins	K02169	Biotin metabolism	malonyl-CoA O-methyltransferase [EC:2.1.1.197]	CS-12H	7139.99	0.09
Metabolism	Metabolism of cofactors and vitamins	K02169	Biotin metabolism	malonyl-CoA O-methyltransferase [EC:2.1.1.197]	CS-F	1713.44	0.05
Metabolism	Carbohydrate metabolism	K01236	Starch and sucrose metabolism	maltooligosyltrehalose trehalohydrolase [EC:3.2.1.141]	CS-F	348.79	0.01
Metabolism	Unclassified	K02024	Unclassified	maltoporin	CS-F	177.47	0.01
Metabolism	Carbohydrate metabolism	K01232	Starch and sucrose metabolism	maltose-6'-phosphate glucosidase [EC:3.2.1.122]	CS-F	169.05	0.01
Metabolism	Unclassified	K00661	Unclassified	maltose O-acetyltransferase [EC:2.3.1.79]	CS-F	353.56	0.01
Metabolism	Carbohydrate metabolism	K00691	Starch and sucrose metabolism	maltose phosphorylase [EC:2.4.1.8]	CS-12H	792.32	0.01
Metabolism	Carbohydrate metabolism	K00691	Starch and sucrose metabolism	maltose phosphorylase [EC:2.4.1.8]	CS-F	1371.87	0.04
Metabolism	Carbohydrate metabolism	K02791	Glycolysis / Gluconeogenesis	maltose/glucose PTS system EIICB component [EC:2.7.1.199 2.7.1.208]	CS-F	271.93	0.01
Metabolism	Unclassified	K16211	Unclassified	maltose/moltooligosaccharide transporter	CS-12H	1507.62	0.02
Metabolism	Unclassified	K16211	Unclassified	maltose/moltooligosaccharide transporter	CS-F	2321.79	0.07
Metabolism	Energy metabolism	K15986	Oxidative phosphorylation	manganese-dependent inorganic pyrophosphatase [EC:3.6.1.1]	CS-12H	576.68	0.01
Metabolism	Energy metabolism	K15986	Oxidative phosphorylation	manganese-dependent inorganic pyrophosphatase [EC:3.6.1.1]	CS-F	927.51	0.03
Metabolism	Unclassified	K03322	Unclassified	manganese transport protein	CS-12H	5400.89	0.07
Metabolism	Unclassified	K03322	Unclassified	manganese transport protein	CS-F	2228.63	0.07
Environmental Information Processing	Membrane transport	K19973	ABC transporters	manganese transport system ATP-binding protein [EC:7.2.2.5]	CS-12H	431.75	0.01
Environmental Information Processing	Membrane transport	K19973	ABC transporters	manganese transport system ATP-binding protein [EC:7.2.2.5]	CS-F	892.92	0.03
Environmental Information Processing	Membrane transport	K19976	ABC transporters	manganese transport system permease protein	CS-12H	431.75	0.01
Environmental Information Processing	Membrane transport	K19976	ABC transporters	manganese transport system permease protein	CS-F	892.92	0.03
Environmental Information Processing	Membrane transport	K19975	ABC transporters	manganese transport system substrate-binding protein	CS-12H	431.75	0.01
Environmental Information Processing	Membrane transport	K19975	ABC transporters	manganese transport system substrate-binding protein	CS-F	892.92	0.03
Metabolism	Carbohydrate metabolism	K19270	Fructose and mannose metabolism	mannitol-1-/sugar-/sorbitol-6-phosphatase [EC:3.1.3.22 3.1.3.23 3.1.3.50]	CS-F	181.52	0.01
Metabolism	Carbohydrate metabolism	K00045	Fructose and mannose metabolism	mannitol 2-dehydrogenase [EC:1.1.1.67]	CS-12H	4769.17	0.06
Metabolism	Carbohydrate metabolism	K00045	Fructose and mannose metabolism	mannitol 2-dehydrogenase [EC:1.1.1.67]	CS-F	1211.12	0.04
Metabolism	Carbohydrate metabolism	K16011	Fructose and mannose metabolism	mannose-1-phosphate guanylyltransferase / mannose-6-phosphate isomerase [EC:2.7.7.13 5.3.1.8]	CS-12H	4766.92	0.06
Metabolism	Carbohydrate metabolism	K16011	Fructose and mannose metabolism	mannose-1-phosphate guanylyltransferase / mannose-6-phosphate isomerase [EC:2.7.7.13 5.3.1.8]	CS-F	1207.62	0.04
Metabolism	Carbohydrate metabolism	K01809	Fructose and mannose metabolism	mannose-6-phosphate isomerase [EC:5.3.1.8]	CS-12H	630.76	0.01
Metabolism	Carbohydrate metabolism	K01809	Fructose and mannose metabolism	mannose-6-phosphate isomerase [EC:5.3.1.8]	CS-F	1016.18	0.03
Metabolism	Carbohydrate metabolism	K02793	Fructose and mannose metabolism	mannose PTS system EIIA component [EC:2.7.1.191]	CS-12H	5233.08	0.07
Metabolism	Carbohydrate metabolism	K02793	Fructose and mannose metabolism	mannose PTS system EIIA component [EC:2.7.1.191]	CS-F	1792.81	0.06
Metabolism	Carbohydrate metabolism	K02794	Fructose and mannose metabolism	mannose PTS system EIIAB component [EC:2.7.1.191]	CS-12H	989.38	0.01
Metabolism	Carbohydrate metabolism	K02794	Fructose and mannose metabolism	mannose PTS system EIIAB component [EC:2.7.1.191]	CS-F	1492.47	0.05
Metabolism	Carbohydrate metabolism	K02795	Fructose and mannose metabolism	mannose PTS system EIIC component	CS-12H	999.78	0.01
Metabolism	Carbohydrate metabolism	K02795	Fructose and mannose metabolism	mannose PTS system EIIC component	CS-F	1513.12	0.05
Metabolism	Carbohydrate metabolism	K02796	Fructose and mannose metabolism	mannose PTS system EIID component	CS-12H	630.76	0.01
Metabolism	Carbohydrate metabolism	K02796	Fructose and mannose metabolism	mannose PTS system EIID component	CS-F	1016.18	0.03
Metabolism	Unclassified	K22296	Unclassified	MarR family transcriptional regulator, lower aerobic nicotinate degradation pathway regulator	CS-12H	2390.9	0.03
Metabolism	Unclassified	K22296	Unclassified	MarR family transcriptional regulator, lower aerobic nicotinate degradation pathway regulator	CS-F	616.92	0.02
Metabolism	Unclassified	K06075	Unclassified	MarR family transcriptional regulator, transcriptional regulator for hemolysin	CS-12H	406.7	0.01
Metabolism	Unclassified	K06075	Unclassified	MarR family transcriptional regulator, transcriptional regulator for hemolysin	CS-F	998.31	0.03
Metabolism	Lipid metabolism	K01071	Fatty acid biosynthesis	medium-chain acyl-[acyl-carrier-protein] hydrolase [EC:3.1.2.21]	CS-12H	575.47	0.01
Metabolism	Lipid metabolism	K01071	Fatty acid biosynthesis	medium-chain acyl-[acyl-carrier-protein] hydrolase [EC:3.1.2.21]	CS-F	924.08	0.03
[truncated: 1,785 more rows]
